# Supplementary material for: Cancer treatment monitoring using cell-free DNA fragmentomes
Source: Nat Commun. 2024 Oct 21;15:8801. doi: 10.1038/s41467-024-53017-7 (PMC11493959; doi:10.1038/s41467-024-53017-7)
Supplement: Supplementary file 5 — Supplementary Data 1–8 [file 41467_2024_53017_MOESM5_ESM.xlsx]

## Sheet: 1
Supplementary Data 1. Summary of clinical and demographic characteristics of patients in CAIRO5 trial
Subject ID	Study Arm	Performance Status (WHO)	Primary Tumor Sidedness	Age Bin	Metastasis Type	Sex	Male	Tissue Type	Surgery (1=Yes; 0=No)	Complete Resection (1=Yes; 0=No)	PFS Registration	PFS Status (0=alive; 1=progression or death)	Progression Status (0=no progression; 1=progression)	OS Registration	OS Status (0=alive; 1=death)	First RECIST Assessment	Second RECIST Assessment	Durable Clinical Benefit
1	3	1	Left	< 65	Synchronous	Female	0	Primary tumor	0	NA	356	1	1	691	1	PR	SD	Non-DCB
5	3	0	Right	< 65	Synchronous	Female	0	Primary tumor	1	1	62	1	1	148	1	PD	PD	Non-DCB
10	3	1	Left	< 65	Synchronous	Female	0	Primary tumor	1	1	199	1	1	1366	1	PR	PD	Non-DCB
11	1	1	Left	< 65	Synchronous	Male	1	Primary tumor	1	1	541	1	1	1210	1	PR	SD	DCB
15	3	0	Left	< 65	Synchronous	Male	1	Primary tumor	1	1	2052	0	0	2052	0	PR	CR	DCB
21	1	0	Right	≥ 65	Synchronous	Female	0	Liver metastasis	1	1	235	1	1	792	1	PR	PD	Non-DCB
23	3	0	Left	≥ 65	Synchronous	Male	1	Primary tumor	1	1	330	1	1	1806	1	PR	PR	Non-DCB
29	1	1	Right	< 65	Synchronous	Male	1	Primary tumor	0	NA	287	1	1	542	1	SD	PD	Non-DCB
33	1	0	Left	≥ 65	Metachronous	Male	1	Primary tumor	1	1	338	1	1	1328	1	PR	PR	Non-DCB
43	1	NA	Left	≥ 65	Synchronous	Female	0	Liver metastasis	0	NA	240	1	1	575	1	SD	PD	Non-DCB
44	1	1	Right	≥ 65	Synchronous	Male	1	Primary tumor	1	1	449	1	1	986	1	PR	PD	DCB
47	1	0	Left	≥ 65	Synchronous	Male	1	Primary tumor	0	NA	238	1	1	314	1	SD	SD	Non-DCB
48	3	1	Left	< 65	Synchronous	Male	1	Liver metastasis	1	1	915	1	1	2000	0	PR	PR	DCB
50	3	1	Left	< 65	Synchronous	Male	1	Primary tumor	1	0	405	1	1	1911	1	SD	PR	DCB
53	1	0	Right	< 65	Synchronous	Female	0	Primary tumor	0	NA	300	1	1	578	1	PR	PR	Non-DCB
56	3	1	Left	≥ 65	Synchronous	Female	0	Primary tumor	0	NA	240	1	1	259	1	PR	PD	Non-DCB
61	1	1	Left	< 65	Synchronous	Male	1	Primary tumor	1	0	201	1	1	970	1	PR	PD	Non-DCB
63	3	0	Left	< 65	Synchronous	Female	0	Primary tumor	1	0	246	1	1	328	1	PR	PD	Non-DCB
64	3	1	Left	< 65	Synchronous	Female	0	Primary tumor	0	NA	342	1	1	775	1	SD	SD	Non-DCB
65	1	1	Left	< 65	Synchronous	Male	1	Primary tumor	0	NA	1085	1	0	1085	1	SD	PR	DCB
67	1	0	Left	< 65	Synchronous	Male	1	Primary tumor	1	0	308	1	1	845	1	PR	PD	Non-DCB
71	3	0	Left	< 65	Metachronous	Female	0	Primary tumor	1	1	362	1	1	687	1	PR	PD	Non-DCB
76	1	1	Left	< 65	Synchronous	Female	0	Primary tumor	0	NA	66	1	1	456	1	PD	SD	Non-DCB
77	3	0	Left	≥ 65	Metachronous	Male	1	Primary tumor	1	1	517	1	1	910	1	PR	PR	DCB
82	1	0	Right	< 65	Synchronous	Female	0	Primary tumor	1	0	65	1	1	173	1	PD	PD	Non-DCB
83	3	1	Left	< 65	Synchronous	Female	0	Primary tumor	1	0	167	1	1	667	1	PR	PD	Non-DCB
85	1	1	Left	< 65	Synchronous	Female	0	Liver metastasis	0	NA	594	1	1	884	1	SD	SD	DCB
88	1	0	Left	< 65	Metachronous	Male	1	Primary tumor	1	1	1764	0	0	1764	0	PR	CR	DCB
92	1	0	Right	≥ 65	Synchronous	Male	1	Primary tumor	0	NA	177	1	1	414	1	PD	PD	Non-DCB
93	3	1	Left	< 65	Synchronous	Male	1	Primary tumor	0	NA	538	1	1	842	1	SD	PD	DCB
103	3	1	Left	≥ 65	Metachronous	Male	1	Primary tumor	1	1	1054	1	1	1702	0	SD	CR	DCB
107	3	1	Left	< 65	Synchronous	Male	1	Primary tumor	1	1	488	1	1	1783	0	PR	SD	DCB
110	3	1	Left	< 65	Synchronous	Female	0	Primary tumor	1	1	482	1	1	1236	1	PR	CR	DCB
116	3	0	Right	≥ 65	Synchronous	Male	1	Primary tumor	1	0	468	1	1	744	1	SD	PD	DCB
117	3	0	Left	< 65	Synchronous	Male	1	Primary tumor	1	0	202	1	1	407	1	SD	PD	Non-DCB
122	1	1	Right	< 65	Metachronous	Female	0	Primary tumor	0	NA	1768	0	0	1768	0	PR	SD	DCB
123	1	0	Left	< 65	Synchronous	Male	1	Primary tumor	0	NA	603	1	1	895	1	PD	PD
125	1	1	Left	< 65	Synchronous	Male	1	Primary tumor	0	NA	62	1	1	882	1	PD	SD	Non-DCB
127	1	0	Left	< 65	Synchronous	Male	1	Primary tumor	0	NA	237	1	1	420	1	SD	PD	Non-DCB
129	3	1	Left	< 65	Synchronous	Male	1	Primary tumor	1	1	1592	0	0	1592	0	SD	CR	DCB
131	3	1	Left	< 65	Synchronous	Male	1	Primary tumor	1	0	258	1	1	849	1	PR	PR	Non-DCB
135	3	0	Left	≥ 65	Synchronous	Male	1	Primary tumor	0	NA	342	1	1	957	1	PR	PR	Non-DCB
137	1	1	Left	≥ 65	Metachronous	Male	1	Primary tumor	1	1	718	1	1	951	1	PR	PR	DCB
141	3	0	Left	< 65	Synchronous	Male	1	Primary tumor	1	1	292	1	1	1700	0	PR	PD	Non-DCB
146	1	1	Left	≥ 65	Synchronous	Male	1	Primary tumor	0	NA	66	1	1	194	1	PD	PD	Non-DCB
153	3	0	Left	< 65	Synchronous	Male	1	Primary tumor	1	0	242	1	1	1093	1	PR	PD	Non-DCB
158	1	1	Left	< 65	Synchronous	Male	1	Liver metastasis	0	NA	182	1	1	322	1	SD	SD	Non-DCB
159	1	1	Right	< 65	Synchronous	Male	1	Primary tumor	0	NA	237	1	1	389	1	PR	PD	Non-DCB
161	3	0	Left	≥ 65	Synchronous	Female	0	Primary tumor	1	1	305	1	1	1357	1	PR	PD	Non-DCB
167	1	0	Left	≥ 65	Synchronous	Male	1	Primary tumor	1	0	377	1	1	699	1	SD	SD	DCB
168	1	0	Left	≥ 65	Synchronous	Male	1	Primary tumor	0	NA	265	1	1	640	1	PR	PD	Non-DCB
170	1	0	Right	< 65	Synchronous	Female	0	Liver metastasis	0	NA	71	1	1	108	1	PD	PD	Non-DCB
173	3	0	Left	< 65	Synchronous	Male	1	Primary tumor	1	1	238	1	1	1267	1	SD	PD	Non-DCB
174	1	0	Left	< 65	Synchronous	Male	1	Primary tumor	1	1	246	1	1	1393	0	SD	PD	Non-DCB
175	1	1	Right	≥ 65	Synchronous	Female	0	Primary tumor	0	NA	188	1	1	317	1	PR	PD	Non-DCB
182	3	0	Left	< 65	Synchronous	Male	1	Liver metastasis	0	NA	309	1	1	1022	1	SD	PR	Non-DCB
184	1	0	Left	< 65	Synchronous	Female	0	Primary tumor	1	1	832	1	1	1232	0	SD	CR	DCB
187	1	1	Left	< 65	Synchronous	Male	1	Primary tumor	1	1	666	1	1	729	1	PR	CR	DCB
188	3	0	Left	< 65	Synchronous	Female	0	Primary tumor	1	1	227	1	1	1338	0	PR	PD	Non-DCB
191	3	1	Left	≥ 65	Metachronous	Male	1	Primary tumor	1	1	810	1	1	1436	0	PR	CR	DCB
194	1	1	Left	< 65	Synchronous	Male	1	Primary tumor	0	NA	261	1	0	261	1	SD	SD	DCB
195	3	0	Left	< 65	Synchronous	Male	1	Primary tumor	1	1	294	1	1	1309	1	PR	PD	Non-DCB
200	1	0	Left	< 65	Synchronous	Female	0	Primary tumor	1	1	379	1	1	1245	0	PR	SD	DCB
203	1	1	Right	≥ 65	Synchronous	Female	0	Primary tumor	0	NA	494	1	1	597	1	SD	SD	DCB
207	1	0	Left	≥ 65	Synchronous	Male	1	Primary tumor	1	1	407	1	1	578	1	PD	PD
209	1	0	Left	< 65	Synchronous	Male	1	Primary tumor	1	1	437	1	1	1344	0	SD	PR	DCB
211	3	1	Left	< 65	Synchronous	Female	0	Primary tumor	0	NA	289	1	1	1065	1	SD	SD	Non-DCB
216	3	0	Left	< 65	Synchronous	Female	0	Primary tumor	1	1	458	1	1	955	1	SD	PR	DCB
217	1	0	Right	< 65	Synchronous	Male	1	Primary tumor	0	NA	243	1	1	349	1	PR	PD	Non-DCB
220	3	0	Left	≥ 65	Synchronous	Male	1	Primary tumor	1	0	286	1	1	1257	0	PR	PD	Non-DCB
221	3	0	Left	< 65	Metachronous	Female	0	Primary tumor	1	1	408	1	1	931	1	SD	PD	DCB
229	1	1	Left	< 65	Synchronous	Male	1	Primary tumor	1	0	190	1	1	1205	1	PR	PD	Non-DCB
230	1	0	Left	< 65	Synchronous	Male	1	Primary tumor	0	NA	324	1	1	1224	1	PR	PD	Non-DCB
236	1	0	Left	< 65	Synchronous	Male	1	Primary tumor	0	NA	186	1	1	572	1	PR	PD	Non-DCB
238	3	0	Left	≥ 65	Synchronous	Male	1	Primary tumor	1	1	398	1	1	1253	0	PR	PD	DCB
239	1	0	Left	≥ 65	Metachronous	Male	1	Liver metastasis	1	1	298	1	1	897	1	PR	PD	Non-DCB
241	1	1	Right	≥ 65	Synchronous	Male	1	Liver metastasis	0	NA	318	1	1	609	1	SD	PD	Non-DCB
246	3	0	Left	< 65	Metachronous	Male	1	Primary tumor	1	1	1134	0	0	1134	0	PR	SD	DCB
253	3	0	Left	< 65	Synchronous	Female	0	Primary tumor	1	0	313	1	1	1213	0	PR	SD	Non-DCB
259	3	0	Left	< 65	Synchronous	Male	1	Primary tumor	1	1	1205	0	0	1205	0	PR	CR	DCB
260	1	0	Right	< 65	Synchronous	Male	1	Primary tumor	0	NA	75	1	1	729	1	PD	PD	Non-DCB
264	3	0	Left	< 65	Synchronous	Female	0	Primary tumor	1	1	1145	0	0	1145	0	PR	PR	DCB
270	1	0	Left	< 65	Synchronous	Male	1	Primary tumor	1	1	409	1	1	1237	0	SD	PR	DCB
275	3	0	Left	< 65	Synchronous	Female	0	Primary tumor	0	NA	259	1	1	343	1	SD	SD	Non-DCB
276	1	1	Left	≥ 65	Synchronous	Female	0	Primary tumor	0	NA	341	1	1	733	1	SD	PR	Non-DCB
278	1	1	Left	≥ 65	Synchronous	Male	1	Primary tumor	0	NA	467	1	1	574	1	SD	PD	Non-DCB
284	3	1	Left	≥ 65	Synchronous	Male	1	Primary tumor	1	0	353	1	1	761	1	PR	PD	Non-DCB
285	1	0	Left	≥ 65	Synchronous	Male	1	Primary tumor	1	1	794	1	1	1132	0	SD	CR	DCB
288	1	0	Left	≥ 65	Metachronous	Female	0	Primary tumor	1	1	315	1	1	1032	1	SD	PD	Non-DCB
290	1	0	Left	< 65	Metachronous	Male	1	Primary tumor	1	1	350	1	1	1054	0	PR	PR	Non-DCB
291	3	1	Left	< 65	Synchronous	Male	1	Primary tumor	0	NA	327	1	1	961	1	PR	PD	Non-DCB
293	1	0	Left	< 65	Synchronous	Male	1	Primary tumor	1	1	444	1	1	1069	0	PR	SD	DCB
296	3	0	Left	< 65	Metachronous	Male	1	Primary tumor	1	1	271	1	1	1110	0	PR	CR	Non-DCB
299	3	0	Left	< 65	Synchronous	Female	0	Primary tumor	1	1	758	1	1	1101	0	PR	PR	DCB
303	1	0	Left	≥ 65	Metachronous	Male	1	Primary tumor	1	1	1081	0	0	1081	0	PR	PR	DCB
308	1	1	Right	< 65	Synchronous	Female	0	Primary tumor	0	NA	72	1	1	883	0	PD	SD	Non-DCB
313	3	0	Left	< 65	Synchronous	Male	1	Primary tumor	1	1	366	1	1	1054	0	PR	SD	DCB
315	3	0	Left	< 65	Synchronous	Male	1	Primary tumor	1	0	421	1	1	713	1	PR	PR	DCB
318	1	1	Right	< 65	Synchronous	Female	0	Primary tumor	1	0	309	1	1	393	1	SD	SD	Non-DCB
323	3	0	Left	≥ 65	Synchronous	Male	1	Primary tumor	0	NA	603	1	1	620	1	SD	SD	DCB
325	1	0	Left	≥ 65	Metachronous	Female	0	Liver metastasis	1	1	1047	0	0	1047	0	SD	SD	DCB
326	1	1	Left	≥ 65	Synchronous	Male	1	Primary tumor	1	0	346	1	1	1061	0	SD	PR	Non-DCB
327	1	0	Right	< 65	Synchronous	Female	0	Primary tumor	1	0	347	1	1	408	1	SD	PR	Non-DCB
328	3	0	Left	< 65	Synchronous	Male	1	Primary tumor	1	1	330	1	1	981	0	SD	PD	Non-DCB
331	3	0	Left	≥ 65	Metachronous	Male	1	Primary tumor	0	NA	146	1	1	215	1	SD	PD	Non-DCB
332	1	0	Left	< 65	Synchronous	Male	1	Primary tumor	1	1	580	1	1	765	1	SD	PR	DCB
339	1	0	Left	< 65	Synchronous	Male	1	Primary tumor	0	NA	64	1	1	351	1	PD	PD	Non-DCB
341	1	0	Left	≥ 65	Synchronous	Male	1	Primary tumor	1	0	225	1	1	447	1	SD	PR	Non-DCB
342	1	0	Left	< 65	Synchronous	Female	0	Primary tumor	0	NA	98	1	1	703	1	SD	PD	Non-DCB
346	1	1	Right	< 65	Synchronous	Male	1	Primary tumor	1	0	503	1	1	870	0	SD	SD	DCB
353	3	0	Left	< 65	Synchronous	Female	0	Primary tumor	1	1	392	1	1	942	0	SD	PD	DCB
356	3	0	Left	< 65	Synchronous	Male	1	Primary tumor	0	NA	458	1	1	813	0	PR	PR	DCB
358	1	0	Right	≥ 65	Synchronous	Female	0	Primary tumor	0	NA	165	1	1	417	1	SD	SD	Non-DCB
360	1	0	Left	< 65	Synchronous	Female	0	Primary tumor	1	1	403	1	1	950	0	PR	CR	DCB
361	3	0	Left	< 65	Synchronous	Male	1	Primary tumor	1	1	974	0	0	974	0	PR	CR	DCB
367	1	0	Right	≥ 65	Synchronous	Male	1	Primary tumor	1	0	201	1	1	769	0	SD	SD	Non-DCB
370	1	0	Left	≥ 65	Synchronous	Female	0	Primary tumor	0	NA	163	1	1	204	1	SD	SD	Non-DCB
374	3	0	Left	< 65	Synchronous	Female	0	Primary tumor	1	1	344	1	1	887	0	PR	PD	Non-DCB
375	1	0	Right	≥ 65	Synchronous	Male	1	Primary tumor	0	NA	67	1	1	233	1	PD	PD	Non-DCB
379	1	1	Left	≥ 65	Synchronous	Male	1	Primary tumor	0	NA	58	1	1	232	1	PD	PD	Non-DCB
381	1	0	Right	< 65	Synchronous	Male	1	Primary tumor	0	NA	283	1	1	417	1	SD	PD	Non-DCB
385	1	0	Left	< 65	Synchronous	Female	0	Primary tumor	1	1	844	0	0	844	0	SD	CR	DCB
387	3	1	Left	< 65	Synchronous	Male	1	Primary tumor	1	1	469	1	1	861	0	PR	PD	DCB
390	1	1	Left	< 65	Synchronous	Female	0	Primary tumor	1	0	193	1	1	291	1	SD	PD	Non-DCB
392	3	0	Left	≥ 65	Synchronous	Male	1	Primary tumor	1	0	412	1	1	798	0	SD	SD	DCB
395	3	0	Left	≥ 65	Synchronous	Female	0	Primary tumor	1	0	721	0	0	721	0	SD	CR	DCB
399	3	1	Left	< 65	Synchronous	Female	0	Primary tumor	1	0	791	0	0	791	0	PR	PR	DCB
402	1	1	Right	< 65	Synchronous	Female	0	Liver metastasis	1	0	573	1	1	695	1	SD	PD	DCB
405	1	0	Left	< 65	Synchronous	Female	0	Primary tumor	1	0	90	1	1	546	1	PD	PD	Non-DCB
413	1	0	Left	≥ 65	Synchronous	Male	1	Primary tumor	1	0	458	1	1	703	0	PR	SD	DCB
415	1	1	Right	≥ 65	Synchronous	Female	0	Primary tumor	0	NA	218	1	1	218	1	SD	PD	Non-DCB
418	1	1	Right	≥ 65	Synchronous	Female	0	Primary tumor	1	1	440	1	1	716	0	PR	PD	DCB
419	1	1	Left	< 65	Synchronous	Female	0	Primary tumor	0	NA	131	1	1	203	1	SD	PD	Non-DCB
420	3	0	Left	< 65	Metachronous	Male	1	Primary tumor	1	1	288	1	1	697	1	SD	PD	Non-DCB
424	1	0	Left	< 65	Synchronous	Female	0	Primary tumor	1	1	357	1	1	662	0	PR	PD	Non-DCB
435	1	1	Right	≥ 65	Synchronous	Female	0	Primary tumor	1	1	413	1	1	500	1	SD	SD	DCB
438	3	1	Left	≥ 65	Synchronous	Male	1	Primary tumor	1	0	181	1	1	482	0	SD	PD	Non-DCB
439	3	1	Left	< 65	Synchronous	Male	1	Primary tumor	1	1	330	1	1	611	0	SD	SD	Non-DCB
440	1	0	Right	< 65	Synchronous	Female	0	Primary tumor	1	0	239	1	1	289	1	SD	PD	Non-DCB
452	3	0	Left	≥ 65	Synchronous	Male	1	Primary tumor	0	NA	76	1	1	533	0	PD	PD	Non-DCB
455	3	0	Left	≥ 65	Synchronous	Female	0	Primary tumor	1	1	324	1	1	568	0	PR	PD	Non-DCB
459	3	0	Left	< 65	Synchronous	Female	0	Primary tumor	0	NA	232	1	1	522	0	PR	PD	Non-DCB
470	3	0	Left	< 65	Metachronous	Male	1	Primary tumor	1	1	535	1	1	542	0	SD	SD	DCB
476	3	0	Left	< 65	Synchronous	Male	1	Liver metastasis	0	NA	143	1	1	524	0	PR	PD	Non-DCB
480	3	1	Left	< 65	Synchronous	Male	1	Primary tumor	0	NA	475	0	0	475	0	SD	SD	DCB
488	3	1	Left	< 65	Synchronous	Male	1	Primary tumor	0	NA	66	1	1	406	0	PD	PD	Non-DCB
493	3	0	Left	< 65	Synchronous	Male	1	Primary tumor	0	NA	298	1	1	415	0	PR	PR	Non-DCB
502	3	1	Left	≥ 65	Synchronous	Male	1	Primary tumor	0	NA	228	1	1	228	0	SD	SD	DCB
509	3	1	Left	< 65	Synchronous	Male	1	Primary tumor	0	NA	105	0	0	105	0	SD	-	DCB
510	3	0	Left	≥ 65	Synchronous	Female	0	Primary tumor	0	NA	129	0	0	129	0	PR	-	DCB
519	3	1	Left	< 65	Synchronous	Female	0	Primary tumor	1	0	111	0	0	111	0	PR	-	DCB
521	3	1	Left	< 65	Synchronous	Male	1	Primary tumor	1	1	253	1	1	257	0	PR	PD	Non-DCB
528	3	1	Left	< 65	Synchronous	Female	0	Liver metastasis	0	NA	156	0	0	156	0	PR	PR	DCB

## Sheet: 2
Supplementary Data 2. Summary of blood sample analyses of patients in CAIRO5 trial
Subject ID	Sample Time Point	Sequence ID	Days From Randomization	DELFI-TF	MAF	ichorCNA	CEA
1	T1	DL004052CRD0	125	0.0125172		0.0562
1	T2	DL004052CRD0_1	426	0.324827		0.3213
5	T1	DL004053CRD0	58	0.0130239		0.05633
5	T2	DL004053CRD0_1	119	0.0109192		0.05467
5	T3	DL004053CRD0_2	121	0.14351		0.07864
10	T1	DL004054CRD0	85	0.00115118		0.05296
10	T2	DL004054CRD0_1	87	0.103753		0.04
10	T3	DL004054CRD0_2	146	0.0865312		0.07358
10	T4	DL004054CRD0_3	148	0.0549347		0.05736
10	T5	DL004054CRD0_4	210	0.0106691		0.04926
10	T6	DL004054CRD0_5	318	0.0106584		0.04918
11	T1	DL003172CRD0	2	0.259876	0.1826	0.1078
11	T4	DL003172CRD1	224	0.0659688		0.07475
11	T5	DL003172CRD2	435	0.032669	0.0358	0.0293
11	T6	DL003172CRD3	532	0.114022	0.1265	0.1061
15	T0	DL004055CRD0_4	-112	0.00511043		0.05329	104.7
15	T1	DL004055CRD0	112	0.0129622		0.04278
15	T2	DL004055CRD0_1	115	0.0361419		0.05038
15	T3	DL004055CRD0_2	170	0.00987085		0.04576
15	T4	DL004055CRD0_3	171	0.00283063		0.03429
21	T1	DL003173CRD0	64	0.0039092	0	0.05712
21	T2	DL003173CRD1	117	0.00117888	0	0.05105
23	T1	DL004056CRD0	77	0.000763187		0.05334
23	T2	DL004056CRD0_1	133	0.00324848		0.0624
23	T3	DL004056CRD0_2	183	0.0163936		0.08988
23	T4	DL004056CRD0_3	267	0.0083782		0.04874
23	T5	DL004056CRD0_4	317	0.0253432		0.04239
29	T0	DL003174CRD0	6	0.027245	0.1148	0.05011	29
29	T1	DL003174CRD1	62	0.000596238	0	0.05794
29	T2	DL003174CRD2	132	0.000952839	0	0.05055
29	T3	DL003174CRD3	208	0.00883358	0.0078	0.03342
29	T4	DL003174CRD4	250	0.00104049	0.0244	0.03134
29	T5	DL003174CRD5	326	0.0194007	0.0446	0.02672
33	T1	DL003175CRD0	176	0.00141955	0	0.01425
43	T0	DL003176CRD0	0	0.403216	0.5137	0.2548	463
43	T1	DL003176CRD1	49	0.0122892	0.0056	0.07527
43	T2	DL003176CRD2	120	0.0236221	0.0109	0.06539
43	T3	DL003176CRD3	175	0.00891264	0.0165	0.05373
43	T4	DL003176CRD4	233	0.210891	0.2567	0.1352
44	T1	DL003177CRD0	71	0.00273306	0	0.04891
44	T3	DL003177CRD1	253	0.0418705	0.0001	0.03688
47	T1	DL003178CRD0	199	0.184428	0.1959	0.3671
47	T2	DL003178CRD1	283	0.215526	0.2534	0.3801
48	T0	DL004057CRD0	26	0.481779		0.2962	3203
48	T1	DL004057CRD0_1	89	0.11527		0.07237
48	T2	DL004057CRD0_2	161	0.00565395		0.04758
48	T3	DL004057CRD0_3	251	0.00444549		0.0425
48	T4	DL004057CRD0_4	467	0.000688816		0.0383
48	T5	DL004057CRD0_5	559	0.00284495		0.08
48	T6	DL004057CRD0_6	733	0.0047331		0.05333
48	T7	DL004057CRD0_7	823	0.00204067		0.03596
50	T1	DL004058CRD0	160	0.00127557		0.05535
50	T2	DL004058CRD0_1	227	0.000263857		0.03378
50	T3	DL004058CRD0_2	231	0.00112067		0.0419
50	T4	DL004058CRD0_3	322	0.0101421		0.03863
50	T5	DL004058CRD0_4	421	0.0162298		0.05203
53	T0	DL003179CRD0	3	0.419131	0.3798	0.4695	228
53	T1	DL003179CRD1	65	0.0204291	0.0026	0.04225
53	T2	DL003179CRD2	132	0.00173954	0	0.04798
53	T3	DL003179CRD3	240	0.0525558	0.0422	0.06662
56	T0	DL004059CRD0	7	0.261154		0.4529	56
56	T1	DL004059CRD0_1	77	0.00186984		0.05516
61	T0	DL003180CRD0	1	0.321105	0.1888	0.1683	85
61	T1	DL003180CRD1	72	0.00514721	0	0.04966
61	T2	DL003180CRD2	104	0.00767404	0.0583	0.02989
63	T0	DL004060CRD0	2	0.123834		0.1697	63
63	T1	DL004060CRD0_1	57	0.0257934		0.03458
63	T2	DL004060CRD0_2	125	0.0063934		0.03918
63	T3	DL004060CRD0_3	246	0.135195		0.1236
64	T1	DL004061CRD0	49	0.0626762		0.05191
64	T2	DL004061CRD0_1	105	0.0863146		0.07013
64	T3	DL004061CRD0_2	161	0.115067		0.07147
64	T4	DL004061CRD0_3	215	0.14782		0.106
64	T5	DL004061CRD0_4	266	0.0919638		0.06113
64	T6	DL004061CRD0_5	329	0.173964		0.08853
65	T0	DL003181CRD0	5	0.459133	0	0.2851	65
65	T1	DL003181CRD1	54	0.00529184	0	0.03586
65	T2	DL003181CRD2	112	0.0110189	0	0.02766
67	T0	DL003182CRD0	-8	0.374042	0.3359	0.3549	694
67	T1	DL003182CRD1	63	0.00521479	0	0.03571
67	T2	DL003182CRD2	127	0.0250582	0.0031	0.05698
67	T3	DL003182CRD3	257	0.00318173	0	0.05521
71	T0	DL004062CRD0	3	0.155021		0.08597	71
71	T1	DL004062CRD0_1	60	0.0124962		0.05484
71	T2	DL004062CRD0_2	127	0.00119692		0.05613
71	T3	DL004062CRD0_3	289	0.0867694		0.06396
76	T0	DL003183CRD0	0	0.367598	0.3521	0.1942	131.6
76	T1	DL003183CRD1	51	0.0127985	0	0.07443
76	T2	DL003183CRD2	108	0.00207277	0	0.05118
77	T0	DL004063CRD0	7	0.218866		0.1018	86
77	T1	DL004063CRD0_1	70	0.00182267		0.02642
77	T2	DL004063CRD0_2	136	0.0717263		0.04313
77	T3	DL004063CRD0_3	218	0.0100064		0.03069
77	T4	DL004063CRD0_4	337	0.0225499		0.03559
82	T0	DL003184CRD0	2	0.413175	0.4375	0.2225	82
82	T1	DL003184CRD1	57	0.0215981	0.0336	0.02896
83	T0	DL004064CRD0	1	0.249168		0.1711	163
83	T1	DL004064CRD0_1	65	0.0336923		0.042
85	T0	DL003185CRD0	10	0.458511	0.5312	0.3859	536
85	T1	DL003185CRD1	68	0.0181037	0.0064	0.05949
85	T2	DL003185CRD2	130	0.00297761	0	0.04622
85	T3	DL003185CRD3	195	0.00482704	0	0.06342
85	T4	DL003185CRD4	264	0.0016835	0	0.04789
85	T5	DL003185CRD5	327	0.0165908	0	0.06369
85	T6	DL003185CRD6	439	0.0367829	0.0185	0.03923
85	T7	DL003185CRD7	488	0.0801076	0.0367	0.05983
85	T8	DL003185CRD8	586	0.0782544	0.0544	0.05886
85	T9	DL003185CRD9	621	0.267177	0.1467	0.2529
88	T0	DL003186CRD0	2	0.0130703	0.0115	0.02541	88
88	T1	DL003186CRD1	55	0.0341894	0	0.077
88	T2	DL003186CRD2	107	0.00233953	0	0.04654
88	T3	DL003186CRD3	191	0.00259287	0	0.0422
88	T4	DL003186CRD4	273	0.0021745	0	0.04035
88	T5	DL003186CRD5	400	0.00359699	0	0.03412
88	T6	DL003186CRD6	490	0.00164175	0	0.04268
88	T7	DL003186CRD7	589	0.00621302	0	0.04049
88	T8	DL003186CRD8	693	0.00155393	0	0.04325
92	T0	DL003187CRD0	4	0.443063	0.551	0.4677	92
92	T1	DL003187CRD1	46	0.0476945	0.0812	0.08075
92	T2	DL003187CRD2	103	0.0677676	0.0439	0.05763
93	T0	DL004065CRD0	1	0.334759		0.6488	5791.8
93	T1	DL004065CRD0_1	57	0.00775436		0.05477
103	T0	DL004066CRD0	7	0.283068		0.219	103
103	T1	DL004066CRD0_1	70	0.00139641		0.05524
103	T2	DL004066CRD0_2	390	0.00222922		0.05645
103	T3	DL004066CRD0_3	467	0.00187174		0.04166
103	T4	DL004066CRD0_6	572	0.000336335		0.05167
103	T5	DL004066CRD0_4	663	0.00195844		0.05115
103	T6	DL004066CRD0_5	753	0.00265806		0.05199
103	T7	DL004066CRD0_7	845	0.0102895		0.06397
103	T8	DL004066CRD0_8	935	0.000573801		0.04461
103	T9	DL004066CRD0_9	1027	0.0114133		0.06638
107	T0	DL004067CRD0_1	5	0.206702		0.1165	122
107	T1	DL004067CRD0_2	68	0.00624958		0.0606
107	T2	DL004067CRD0_3	242	0.00228848		0.05016
107	T3	DL004067CRD0_4	346	0.00174791		0.04801
107	T4	DL004067CRD0_5	460	0.0124026		0.02933
107	T5	DL004067CRD0_6	546	0.00946185		0.04537
107	T6	DL004067CRD0_7	626	0.0425881		0.06053
110	T0	DL004068CRD0	0	0.243877		0.3538	128
110	T1	DL004068CRD0_1	49	0.00387881		0.05746
110	T2	DL004068CRD0_2	149	0.00178457		0.05076
110	T3	DL004068CRD0_3	372	0.0641479		0.0544
110	T4	DL004068CRD0_4	483	0.0335914		0.05009
116	T0	DL004069CRD0	0	0.404717		0.4163
116	T1	DL004069CRD0_1	56	0.00290112		0.04405
117	T0	DL004070CRD0	0	0.342344		0.3414	3489
117	T1	DL004070CRD0_1	57	0.0143844		0.06135
122	T0	DL003188CRD2	117	0.00197966	0	0.0338	122
123	T0	DL003189CRD0	7	0.527019	0.4139	0.8881	123
123	T1	DL003189CRD1	64	0.000571943	0.0038	0.05161
123	T2	DL003189CRD2	308	0.0105353	0.0081	0.05127
123	T3	DL003189CRD3	358	0.00085171	0.005	0.03764
123	T4	DL003189CRD4	413	0.0144629	0.0184	0.04475
123	T5	DL003189CRD5	491	0.083042	0.1115	0.1767
123	T6	DL003189CRD6	526	0.0424165	0.0423	0.05661
125	T0	DL003190CRD0	4	0.00344225	0	0.03406	125
125	T1	DL003190CRD1	60	0.00427104	0	0.04145
125	T2	DL003190CRD2	116	0.00227928	0	0.04827
125	T3	DL003190CRD3	179	0.00875763	0	0.04695
125	T4	DL003190CRD4	304	0.00739624	0	0.04643
125	T5	DL003190CRD5	414	0.0060985	0	0.04338
125	T6	DL003190CRD6	478	0.00402907	0	0.05076
125	T7	DL003190CRD7	501	0.0105418	0	0.03555
125	T8	DL003190CRD8	555	0.00299227	0	0.03311
125	T9	DL003190CRD9	694	0.00760977	0.0089	0.03843
127	T0	DL003191CRD0	2	0.284097	0.4523	0.5118	127
127	T1	DL003191CRD1	63	0.00941266	0.0056	0.04094
129	T0	DL004071CRD0_1	4	0.396214		0.3595	129
129	T1	DL004071CRD0_2	53	0.000580052		0.05896
129	T10	DL004071CRD0_11	984	0.013051		0.06475
129	T11	DL004071CRD0_12	1071	0.00776932		0.06105
129	T12	DL004071CRD0_13	1169	0.0116136		0.05777
129	T13	DL004071CRD0_14	1322	0.0109571		0.05494
129	T2	DL004071CRD0_3	211	0.00063051		0.05794
129	T3	DL004071CRD0_4	351	0.00166662		0.03467
129	T4	DL004071CRD0_5	435	0.000455209		0.04086
129	T5	DL004071CRD0_6	523	0.0234349		0.068
129	T6	DL004071CRD0_7	616	0.0489971		0.08782
129	T7	DL004071CRD0_8	701	0.00557507		0.05292
129	T8	DL004071CRD0_9	799	0.00330654		0.04439
129	T9	DL004071CRD0_10	890	0.00175038		0.05551
131	T0	DL004072CRD0	2	0.460233		0.5065	131
131	T1	DL004072CRD0_1	248	0.256836		0.1207
135	T0	DL004073CRD0	1	0.408775		0.4379	268.1
135	T1	DL004073CRD0_1	58	0.00450851		0.06414
135	T2	DL004073CRD0_2	113	0.00114492		0.05336
135	T3	DL004073CRD0_3	162	0.00496458		0.04135
135	T4	DL004073CRD0_4	204	0.00611496		0.06188
135	T5	DL004073CRD0_5	283	0.000971874		0.05281
135	T6	DL004073CRD0_6	331	0.18289		0.08453
137	T1	DL003192CRD0	62	0.102525	0	0.04871
141	T1	DL004074CRD0	71	0.00563479		0.05263
141	T2	DL004074CRD0_1	230	0.00960903		0.0353
141	T3	DL004074CRD0_2	286	0.0262591		0.03564
146	T0	DL003193CRD0	-1	0.0603588	0.0413	0.06759	146
146	T1	DL003193CRD1	56	0.00193682	0.0021	0.0375
153	T0	DL004075CRD0	9	0.225757		0.1602	153
153	T1	DL004075CRD0_1	80	0.00210371		0.0539
153	T2	DL004075CRD0_2	242	0.210171		0.2244
158	T0	DL003194CRD0	1	0.557296	0.7862	0.3131	158
158	T1	DL003194CRD1	56	0.00879936	0.01	0.04885
159	T0	DL003195CRD0	-5	0.460266	0.7285	0.2796	159
159	T1	DL003195CRD1	54	0.0010172	0.0039	0.05118
161	T0	DL004076CRD0	8	0.0556588		0.04525	161
161	T1	DL004076CRD0_1	72	0.00503197		0.05221
167	T0	DL003196CRD0	-1	0.0519023	0.0635	0.06619	167
167	T1	DL003196CRD1	57	0.000986339	0	0.04203
168	T0	DL003197CRD0	6	0.429085	0.2178	0.7449	168
168	T1	DL003197CRD1	45	0.00319275	0.0006	0.05817
168	T2	DL003197CRD2	132	0.00127596	0.0003	0.04298
168	T3	DL003197CRD3	198	0.00917597	0.0009	0.04537
170	T0	DL003198CRD0	1	0.398117	0.8529	0.3243	608
170	T1	DL003198CRD1	65	0.362632	0.7726	0.3464
173	T1	DL004077CRD0	71	0.00213112		0.05234
173	T2	DL004077CRD0_1	220	0.036356		0.03696
174	T1	DL003199CRD0	4	0.0439284	0.0153	0.03089
174	T2	DL003199CRD1	58	0.000912797	0	0.03869
175	T0	DL003200CRD0	13	0.50644	0.4783	0.4733	175
175	T1	DL003200CRD1	70	0.139521	0.097	0.06449
175	T2	DL003200CRD2	175	0.250772	0.1939	0.08917
182	T0	DL004078CRD0	14	0.332785		0.1913	182
182	T1	DL004078CRD0_1	70	0.00698618		0.04979
182	T2	DL004078CRD0_2	126	0.000937025		0.05393
182	T3	DL004078CRD0_3	224	0.00610168		0.03695
182	T4	DL004078CRD0_4	303	0.21753		0.1313
184	T1	DL003201CRD0	53	0.00168518	0	0.04398
184	T2	DL003201CRD1	118	0.0535209	0	0.03756
187	T0	DL003202CRD0	2	0.300802	0.1993	0.4135	187
187	T1	DL003202CRD1	58	0.00189828	0	0.04701
187	T2	DL003202CRD2	149	0.00245618	0	0.04016
187	T3	DL003202CRD3	191	0.000518732	0	0.05725
187	T4	DL003202CRD4	318	0.00119369	0	0.05222
188	T0	DL004079CRD0	11	0.346303		0.5246	188
188	T1	DL004079CRD0_1	68	0.00231844		0.04376
191	T1	DL004080CRD0	596	0.0177942		0.04555
191	T2	DL004080CRD0_1	694	0.0661942		0.05738
191	T3	DL004080CRD0_2	785	0.17732		0.1032
194	T0	DL003203CRD0	5	0.160028	0.3269	0.06054	194
194	T1	DL003203CRD1	59	0.0529056	0.1186	0.02844
194	T2	DL003203CRD2	137	0.0504906	0.1056	0.0528
194	T3	DL003203CRD3	193	0.113297	0.3276	0.04087
195	T0	DL004081CRD0	6	0.0790276		0.05354	195
195	T1	DL004081CRD0_1	71	0.00182592		0.05195
195	T2	DL004081CRD0_2	198	0.0597295		0.05101
200	T0	DL003204CRD0	6	0.447528	0.348	0.5639	258
200	T1	DL003204CRD2	160	0.00702149	0	0.054
200	T2	DL003204CRD3	195	0.0139039	0	0.0303
203	T0	DL003205CRD0	-12	0.238325	0.253	0.1056	203
203	T1	DL003205CRD1	43	0.000576592	0.0148	0.03982
203	T2	DL003205CRD2	115	0.00123503	0.0227	0.04155
203	T3	DL003205CRD3	178	0.00096895	0.0101	0.03637
203	T4	DL003205CRD4	219	0.00213957	0.0054	0.03056
203	T5	DL003205CRD5	283	0.0011407	0.006	0.04484
203	T6	DL003205CRD6	372	0.0250102	0.0473	0.03937
207	T0	DL003206CRD0	-7	0.0112515	0.0073	0.03541	207
207	T1	DL003206CRD1	51	0.00272437	0	0.04357
207	T2	DL003206CRD2	119	0.0033589	0	0.03409
207	T3	DL003206CRD3	224	0.0176917	0.0279	0.03556
207	T4	DL003206CRD4	303	0.00398768	0	0.04389
207	T5	DL003206CRD5	391	0.000976443	0	0.03937
207	T6	DL003206CRD6	483	0.0101928	0.0137	0.05274
209	T0	DL003207CRD0	7	0.113731	0.0502	0.06307	209
209	T1	DL003207CRD1	63	0.0015498	0.0404	0.02899
209	T2	DL003207CRD2	117	0.00741426	0	0.02074
211	T0	DL004082CRD0	5	0.291888		0.5076	211
211	T1	DL004082CRD0_1	61	0.00203397		0.04162
211	T2	DL004082CRD0_2	196	0.0877432		0.06761
211	T3	DL004082CRD0_3	197	0.078606		0.07733
211	T4	DL004082CRD0_4	476	0.262396		0.1946
211	T5	DL004082CRD0_5	567	0.0486696		0.09529
211	T6	DL004082CRD0_6	742	0.353214		0.2309
216	T0	DL004083CRD0	0	0.00592113		0.03834	216
216	T1	DL004083CRD0_1	59	0.000778145		0.05464
216	T2	DL004083CRD0_2	101	0.00678456		0.05252
216	T3	DL004083CRD0_3	107	0.118332		0.09876
216	T4	DL004083CRD0_4	218	0.00195051		0.05732
216	T5	DL004083CRD0_5	288	0.000481131		0.05767
216	T6	DL004083CRD0_6	344	0.00487661		0.04712
216	T7	DL004083CRD0_7	429	0.0116274		0.05257
217	T0	DL003208CRD0	7	0.343543	0.4384	0.249	217
217	T1	DL003208CRD1	77	0.115523	0.1211	0.08447
220	T0	DL004084CRD0	7	0.135035		0.1264	220
220	T1	DL004084CRD0_1	65	0.00410479		0.04838
220	T2	DL004084CRD0_2	191	0.00598018		0.0537
220	T3	DL004084CRD0_3	288	0.00240401		0.04357
220	T4	DL004084CRD0_4	352	0.00720641		0.05394
220	T5	DL004084CRD0_5	443	0.0129116		0.04135
220	T6	DL004084CRD0_6	518	0.0455778		0.06224
221	T0	DL004085CRD0	6	0.351855		0.2807	527
221	T1	DL004085CRD0_1	75	0.00627354		0.05404
221	T2	DL004085CRD0_2	109	0.0108324		0.08608
221	T3	DL004085CRD0_3	283	0.0077663		0.04231
221	T4	DL004085CRD0_4	388	0.0437074		0.04742
229	T0	DL003209CRD0	5	0.129953	0.1318	0.08081	229
229	T1	DL003209CRD1	61	0.000705001	0	0.03722
230	T0	DL003210CRD0	3	0.332793	0.2977	0.4886	478.2
230	T1	DL003210CRD1	59	0.00526114	0	0.02506
230	T2	DL003210CRD2	115	0.0052338	0.0014	0.02801
230	T3	DL003210CRD3	185	0.00479219	0.0027	0.03363
230	T4	DL003210CRD4	265	0.00661133	0.0083	0.03478
230	T5	DL003210CRD5	307	0.117009	0.0979	0.07571
236	T0	DL003211CRD0	6	0.279922	0.2767	0.2367	236
236	T1	DL003211CRD1	80	0.000341591	0.0021	0.05682
238	T0	DL004086CRD0	12	0.0360533		0.04119	238
238	T1	DL004086CRD0_1	97	0.00324289		0.05082
238	T2	DL004086CRD0_2	109	0.00642498		0.04794
238	T3	DL004086CRD0_3	207	0.00694544		0.05116
238	T4	DL004086CRD0_4	291	0.0218427		0.07001
238	T5	DL004086CRD0_5	389	0.0348673		0.04168
239	T0	DL003212CRD0	2	0.0248435	0.021	0.03765	239
239	T1	DL003212CRD1	51	0.00108029	0.0042	0.04642
239	T2	DL003212CRD3	114	0.000884444	0.0065	0.04441
239	T3	DL003212CRD2	115	0.171914	0	0.03435
239	T4	DL003212CRD4	247	0.00253422	0	0.04649
239	T5	DL003212CRD5	286	0.000971907	0	0.03598
239	T6	DL003212CRD6	352	0.000480365	0.005	0.05234
241	T0	DL003213CRD0	8	0.324849	0.2561	0.2612	5782
241	T1	DL003213CRD1	50	0.00989288	0.0155	0.03349
241	T2	DL003213CRD2	53	0.0899172	0.0475	0.05544
241	T3	DL003213CRD3	176	0.11544	0.0695	0.0877
241	T4	DL003213CRD4	218	0.0441559	0.0215	0.03994
241	T5	DL003213CRD5	253	0.0773363	0.0613	0.06766
246	T0	DL004087CRD0	1	0.0331053		0.04061	246
246	T1	DL004087CRD0_1	73	0.00266797		0.05616
246	T10	DL004087CRD0_10	744	0.000917948		0.0518
246	T11	DL004087CRD0_11	917	0.00821058		0.06381
246	T12	DL004087CRD0_12	1101	0.00163693		0.04987
246	T2	DL004087CRD0_2	115	0.00173922		0.04189
246	T3	DL004087CRD0_3	157	0.0545851		0.05322
246	T4	DL004087CRD0_4	163	0.175199		0.09422
246	T5	DL004087CRD0_5	273	0.00664466		0.06354
246	T6	DL004087CRD0_6	364	0.00405629		0.05848
246	T7	DL004087CRD0_7	450	0.00573267		0.05974
246	T8	DL004087CRD0_8	561	0.00691738		0.06528
246	T9	DL004087CRD0_9	661	0.00117487		0.04623
253	T0	DL004088CRD0	3	0.468368		0.363	1154
253	T1	DL004088CRD0_1	45	0.00483908		0.05482
253	T2	DL004088CRD0_2	161	0.0114178		0.0677
253	T3	DL004088CRD0_3	163	0.0429006		0.0716
259	T0	DL004089CRD0	7	0.281919		0.331	259
259	T1	DL004089CRD0_1	49	0.00437086		0.04936
259	T2	DL004089CRD0_2	82	0.000575361		0.04849
259	T3	DL004089CRD0_3	84	0.0593098		0.03876
259	T4	DL004089CRD0_4	134	0.00030887		0.05715
260	T0	DL003214CRD0	2	0.21482	0.2194	0.3697	391
260	T1	DL003214CRD1	64	0.00333739	0	0.02335
264	T0	DL004090CRD0	4	0.0405228		0.03064	264
264	T1	DL004090CRD0_1	56	0.000950617		0.03315
270	T0	DL003215CRD0	7	0.46992	0.5858	0.2546	270
270	T1	DL003215CRD1	300	0.000817534	0	0.04711
270	T2	DL003215CRD2	398	0.0259345	0.0258	0.04991
270	T3	DL003215CRD3	482	0.0655402	0.113	0.05659
275	T0	DL004091CRD0	14	0.0891286		0.09111	275
275	T1	DL004091CRD0_1	67	0.111379		0.08275
275	T2	DL004091CRD0_2	151	0.0200264		0.066
275	T3	DL004091CRD0_3	245	0.204367		0.2142
276	T0	DL003216CRD0	0	0.283546	0.2486	0.3878	276
276	T1	DL003216CRD1	57	0.0222211	0	0.02897
276	T2	DL003216CRD2	155	0.0833302	0.0291	0.04635
278	T0	DL003217CRD0	9	0.220488	0.2465	0.2543	278
278	T1	DL003217CRD1	64	0.00665488	0.0009	0.05903
278	T2	DL003217CRD2	93	0.00281086	0.0014	0.05389
278	T3	DL003217CRD3	141	0.00235364	0.0006	0.04686
284	T0	DL004092CRD0	9	0.132103		0.04864	284
284	T1	DL004092CRD0_1	65	0.00436143		0.04954
284	T2	DL004092CRD0_3	134	0.0083473		0.03886
284	T3	DL004092CRD0_2	135	0.0762411		0.0461
285	T0	DL003218CRD0	6	0.0708402	0.0683	0.05171	285
285	T1	DL003218CRD1	63	0.00134762	0	0.04245
285	T2	DL003218CRD2	115	0.00101761	0	0.03172
285	T3	DL003218CRD3	117	0.0301941	0	0.03418
285	T4	DL003218CRD4	151	0.00141368	0	0.03279
285	T5	DL003218CRD5	165	0.00224702	0	0.04671
285	T6	DL003218CRD6	259	0.00120697	0	0.05372
285	T7	DL003218CRD7	405	0.00176169	0	0.04958
285	T8	DL003218CRD8	498	0.00833631	0	0.05974
285	T9	DL003218CRD9	622	0.00328033	0	0.05546
288	T0	DL003219CRD0	1	0.161016	0.1072	0.2103	288
288	T1	DL003219CRD1	58	0.00305543	0	0.03787
288	T2	DL003219CRD2	87	0.00225704	0	0.03139
288	T3	DL003219CRD3	95	0.0639456	0	0.02953
288	T4	DL003219CRD4	141	0.00157755	0.0049	0.03336
288	T5	DL003219CRD5	143	0.0428697	0	0.02763
288	T6	DL003219CRD6	233	0.00208086	0	0.05098
288	T7	DL003219CRD7	364	0.00246667	0	0.04662
290	T0	DL003220CRD0	2	0.0496663	0.0135	0.04914	290
290	T1	DL003220CRD1	49	0.000743433	0	0.03233
291	T0	DL004093CRD0	6	0.49462		0.4766	291
291	T1	DL004093CRD0_1	62	0.0649444		0.0591
291	T2	DL004093CRD0_2	123	0.0129689		0.05932
291	T3	DL004093CRD0_3	181	0.00574714		0.06095
291	T4	DL004093CRD0_4	243	0.00223541		0.04015
291	T5	DL004093CRD0_5	319	0.0424481		0.09777
293	T0	DL003221CRD0	1	0.221987	0.1592	0.1507	293
293	T1	DL003221CRD1	58	0.00191462	0	0.03568
293	T2	DL003221CRD2	134	0.00119471	0	0.02698
296	T0	DL004094CRD0	4	0.0941322		0.07331	296
296	T1	DL004094CRD0_1	61	0.00136971		0.05252
296	T2	DL004094CRD0_2	97	0.00100239		0.05324
296	T3	DL004094CRD0_3	99	0.0631984		0.04275
296	T4	DL004094CRD0_4	192	0.000686845		0.03867
296	T5	DL004094CRD0_5	279	0.0014386		0.05234
296	T6	DL004094CRD0_6	391	0.006514		0.05721
299	T0	DL004095CRD0	10	0.304443		0.1204	299
299	T1	DL004095CRD0_1	142	0.000790103		0.05583
299	T2	DL004095CRD0_2	198	0.00393379		0.05615
299	T3	DL004095CRD0_3	266	0.00152464		0.0403
299	T4	DL004095CRD0_4	337	0.00330636		0.04979
299	T5	DL004095CRD0_5	448	0.00204138		0.04686
299	T6	DL004095CRD0_6	659	0.0137097		0.07133
299	T7	DL004095CRD0_7	723	0.00330069		0.05137
299	T8	DL004095CRD0_8	784	0.0400718		0.08152
303	T0	DL003222CRD0	1	0.166429	0.1742	0.3044	303
303	T1	DL003222CRD1	57	0.00136845	0	0.02289
308	T0	DL003223CRD0	2	0.100764	0.1269	0.06659	308
308	T1	DL003223CRD1	71	0.00281632	0	0.03821
308	T2	DL003223CRD2	141	0.00136736	0	0.04108
308	T3	DL003223CRD3	197	0.00177394	0	0.05952
308	T4	DL003223CRD4	266	0.00495765	0	0.03842
308	T5	DL003223CRD5	457	0.00137108	0.001	0.05407
308	T6	DL003223CRD6	512	0.00428566	0	0.04615
308	T7	DL003223CRD7	568	0.00362593	0.0005	0.04816
313	T0	DL004096CRD0	5	0.276837		0.2411	313
313	T1	DL004096CRD0_1	69	0.00544454		0.06238
313	T2	DL004096CRD0_2	139	0.00350288		0.05914
313	T3	DL004096CRD0_3	193	0.00075892		0.05003
313	T4	DL004096CRD0_4	200	0.00537068		0.06043
313	T5	DL004096CRD0_5	305	0.0667806		0.06032
315	T0	DL004097CRD0	3	0.0533469		0.04885	315
315	T1	DL004097CRD0_1	71	0.0024801		0.03779
315	T2	DL004097CRD0_2	136	0.00119813		0.05222
315	T3	DL004097CRD0_3	240	0.000891542		0.05526
315	T4	DL004097CRD0_4	309	0.00109744		0.05424
318	T1	DL003224CRD0	98	0.000833427	0	0.05702
323	T0	DL004098CRD0	11	0.523936		0.3039	7127
323	T1	DL004098CRD0_1	75	0.00847108		0.05667
323	T2	DL004098CRD0_2	143	0.00770928		0.05809
323	T3	DL004098CRD0_3	235	0.0403687		0.03828
323	T4	DL004098CRD0_4	291	0.0665626		0.06767
323	T5	DL004098CRD0_5	347	0.0697074		0.05861
323	T6	DL004098CRD0_6	397	0.0838788		0.07159
323	T7	DL004098CRD0_7	453	0.130864		0.08257
323	T8	DL004098CRD0_8	565	0.158878		0.103
325	T0	DL003225CRD0	6	0.00831132	0.0194	0.03444	325
325	T1	DL003225CRD1	46	0.00250964	0	0.03244
325	T2	DL003225CRD2	224	0.00156397	0	0.02837
325	T3	DL003225CRD3	237	0.00118694	0	0.02833
325	T4	DL003225CRD4	322	0.000854929	0	0.027
325	T5	DL003225CRD5	406	0.00141001	0	0.04964
325	T6	DL003225CRD6	581	0.0048879	0	0.0654
326	T0	DL003226CRD0	3	0.142252	0.1516	0.1127	326
326	T1	DL003226CRD1	45	0.00146587	0.0009	0.04804
326	T2	DL003226CRD2	101	0.00141787	0.0008	0.05121
326	T3	DL003226CRD3	358	0.00288033	0.0128	0.04821
327	T0	DL003227CRD0	4	0.555357	0.5784	0.4168	327
327	T1	DL003227CRD1	60	0.00551412	0.0012	0.04242
327	T2	DL003227CRD2	130	0.00750696	0	0.02736
327	T3	DL003227CRD3	210	0.00833064	0	0.02772
327	T4	DL003227CRD4	298	0.131824	0.1532	0.07543
328	T0	DL004099CRD0	11	0.302734		0.4959	328
328	T1	DL004099CRD0_1	67	0.0108053		0.05583
328	T2	DL004099CRD0_2	105	0.0495708		0.06109
328	T3	DL004099CRD0_3	112	0.0710121		0.03767
328	T4	DL004099CRD0_4	211	0.00527733		0.05816
328	T5	DL004099CRD0_5	319	0.0425155		0.06894
331	T0	DL004100CRD0	2	0.00458952		0.04267	331
331	T1	DL004100CRD0_1	137	0.00162003		0.04592
332	T0	DL003228CRD0	8	0.11491	0.0974	0.09678	332
332	T1	DL003228CRD1	28	0.324554	0	0.314
332	T2	DL003228CRD2	56	0.0011239	0	0.05155
332	T3	DL003228CRD3	120	0.00171799	0.0015	0.05341
332	T4	DL003228CRD4	176	0.00244739	0	0.04979
332	T5	DL003228CRD5	231	0.00482486	0	0.02902
332	T6	DL003228CRD6	244	0.00496271	0	0.03563
332	T7	DL003228CRD7	303	0.00624561	0	0.03544
332	T8	DL003228CRD8	374	0.000509848	0	0.04751
332	T9	DL003228CRD9	440	0.000617268	0	0.0434
339	T0	DL003229CRD0	1	0.167693	0.1597	0.1685	1985
339	T1	DL003229CRD1	57	0.00120908	0.0001	0.04605
341	T1	DL003230CRD0	57	0.0022167	0.0015	0.04061
341	T3	DL003230CRD2	176	0.00120548	0.0049	0.02607
342	T0	DL003231CRD0	-1	0.378476	0.5757	0.3058	342
342	T1	DL003231CRD1	58	0.00496148	0	0.04396
342	T2	DL003231CRD2	85	0.00133497	0.0028	0.03636
342	T3	DL003231CRD3	159	0.00381089	0.0071	0.04189
342	T4	DL003231CRD4	223	0.183065	0.1417	0.09658
342	T5	DL003231CRD5	308	0.223694	0.2198	0.1254
342	T6	DL003231CRD6	387	0.34245	0.4776	0.269
346	T1	DL003232CRD0	57	0.0251719	0	0.03385
346	T2	DL003232CRD1	111	0.00183593	0	0.03287
353	T1	DL004101CRD0	57	0.00860814		0.0592
353	T2	DL004101CRD0_1	134	0.00295802		0.05514
353	T3	DL004101CRD0_2	139	0.00404083		0.05362
353	T4	DL004101CRD0_3	235	0.0142872		0.07767
353	T5	DL004101CRD0_4	301	0.0193235		0.06837
356	T0	DL004102CRD0	12	0.357102		0.1631	356
356	T1	DL004102CRD0_1	70	0.00108078		0.04859
356	T2	DL004102CRD0_2	112	0.00118067		0.0487
356	T3	DL004102CRD0_3	126	0.00306006		0.04907
356	T4	DL004102CRD0_4	180	0.00212366		0.05355
356	T5	DL004102CRD0_5	266	0.0151564		0.06461
356	T6	DL004102CRD0_6	329	0.0206441		0.03233
356	T7	DL004102CRD0_7	399	0.0423785		0.05534
356	T8	DL004102CRD0_8	441	0.0690533		0.05062
358	T0	DL003233CRD0	3	0.168199	0.2107	0.1385	358
358	T1	DL003233CRD1	58	0.000839467	0	0.04608
358	T2	DL003233CRD2	100	0.000354672	0	0.04151
358	T3	DL003233CRD3	184	0.0289567	0.0129	0.05014
360	T1	DL003234CRD0	56	0.000469122	0	0.05442
360	T2	DL003234CRD1	168	0.00372663	0	0.03968
360	T3	DL003234CRD2	235	0.00158326	0.0034	0.05135
360	T4	DL003234CRD3	236	0.00121908	0	0.04034
360	T5	DL003234CRD4	419	0.0467433	0.0824	0.06702
361	T0	DL004103CRD0	2	0.147833		0.07257	361
361	T1	DL004103CRD0_1	93	0.00223521		0.04061
367	T0	DL003235CRD0	-19	0.249809	0.392	0.09614	1647
370	T0	DL003236CRD0	0	0.211422	0.2385	0.1831	370
370	T1	DL003236CRD1	62	0.00535968	0.0039	0.04777
370	T2	DL003236CRD2	118	0.0490495	0.04	0.04719
370	T3	DL003236CRD3	163	0.240029	0.3031	0.1688
374	T0	DL004104CRD0	7	0.0626592		0.05587	374
374	T1	DL004104CRD0_1	336	0.00956714		0.05333
375	T0	DL003237CRD0	1	0.204892	0	0.1774	375
375	T1	DL003237CRD1	58	0.0918808	0.0011	0.0719
379	T1	DL003238CRD0	60	0.37716	0.4824	0.2445
381	T0	DL003239CRD0	6	0.45983	0.3376	0.4841	381
381	T1	DL003239CRD1	61	0.0722932	0.0585	0.0704
381	T2	DL003239CRD2	130	0.0622969	0.0631	0.0776
381	T3	DL003239CRD3	186	0.184947	0.1859	0.2113
381	T4	DL003239CRD4	256	0.322565	0.2379	0.1421
381	T5	DL003239CRD5	292	0.355979	0.2134	0.2222
385	T0	DL003240CRD0	13	0.0320875	0.0451	0.04373	385
385	T1	DL003240CRD1	65	0.00145064	0	0.05296
385	T2	DL003240CRD2	107	0.00339661	0	0.03903
385	T3	DL003240CRD3	112	0.002877	0	0.0385
385	T4	DL003240CRD4	259	0.0115497	0	0.06517
387	T0	DL004105CRD0	2	0.259339		0.1736	387
387	T1	DL004105CRD0_1	45	0.00158541		0.05455
387	T2	DL004105CRD0_2	182	0.0129509		0.06006
387	T3	DL004105CRD0_3	196	0.0014751		0.03995
387	T4	DL004105CRD0_4	283	0.0161229		0.08059
387	T5	DL004105CRD0_5	382	0.0507655		0.06894
387	T6	DL004105CRD0_6	483	0.25773		0.2117
390	T0	DL003241CRD0	7	0.439747	0.4508	0.3388	2771
390	T1	DL003241CRD1	81	0.167943	0.134	0.07455
390	T2	DL003241CRD2	147	0.0366745	0.0477	0.06505
392	T0	DL004106CRD0	3	0.488609		0.3853	392
392	T1	DL004106CRD0_1	52	0.0937587		0.06262
392	T2	DL004106CRD0_2	129	0.00173542		0.05032
392	T3	DL004106CRD0_3	178	0.00330667		0.06111
392	T4	DL004106CRD0_4	183	0.00305561		0.05043
395	T0	DL004107CRD0	7	0.0831657		0.1071	395
395	T1	DL004107CRD0_1	154	0.00279047		0.04125
395	T2	DL004107CRD0_2	315	0.00377935		0.03346
395	T3	DL004107CRD0_3	439	0.00233619		0.03909
395	T4	DL004107CRD0_4	542	0.0014594		0.0388
395	T5	DL004107CRD0_5	711	0.00174295		0.04188
399	T0	DL004108CRD0	-1	0.0650915		0.07924	399
399	T1	DL004108CRD0_1	52	0.00141621		0.0506
399	T2	DL004108CRD0_2	124	0.00530712		0.06105
399	T3	DL004108CRD0_3	154	0.00106286		0.04414
399	T4	DL004108CRD0_4	164	0.00337081		0.05604
399	T5	DL004108CRD0_5	312	0.040095		0.05242
399	T6	DL004108CRD0_6	446	0.00395029		0.03811
399	T7	DL004108CRD0_7	543	0.00169103		0.04867
399	T8	DL004108CRD0_8	675	0.00230768		0.03271
399	T9	DL004108CRD0_9	780	0.0038776		0.05905
402	T0	DL003242CRD0	-5	0.444717	0.332	0.3635	402
402	T1	DL003242CRD1	55	0.010689	0.0167	0.05695
402	T2	DL003242CRD2	111	0.00183449	0.0108	0.06158
402	T3	DL003242CRD3	167	0.000577146	0.0035	0.04955
402	T4	DL003242CRD4	250	0.00191049	0	0.04149
402	T5	DL003242CRD5	337	0.00117785	0	0.05814
405	T1	DL003243CRD0	155	0.00163551	0	0.03351
405	T2	DL003243CRD1	252	0.227065	0.1537	0.2792
413	T0	DL003244CRD0	6	0.00726997	0	0.04938	413
413	T1	DL003244CRD1	59	0.00117808	0	0.04286
413	T2	DL003244CRD2	97	0.00102723	0	0.04706
413	T3	DL003244CRD3	157	0.000708921	0	0.053
413	T4	DL003244CRD4	261	0.00452146	0	0.05125
415	T0	DL003245CRD0	7	0.154945	0.2714	0.09711	415
415	T1	DL003245CRD1	58	0.00994126	0.005	0.07529
418	T0	DL003246CRD0	0	0.433658	0.1404	0.4983	418
418	T1	DL003246CRD1	57	0.00207623	0	0.03644
418	T2	DL003246CRD2	121	0.00822426	0.008	0.02957
418	T3	DL003246CRD3	216	0.00315859	0	0.03692
418	T4	DL003246CRD4	296	0.0129073	0	0.04537
418	T5	DL003246CRD5	301	0.00177778	0.0015	0.04232
419	T0	DL003247CRD0	2	0.331205	0.3177	0.3682
419	T1	DL003247CRD1	58	0.00159821	0.0052	0.04287
420	T0	DL004109CRD0	4	0.312892		0.321	420
420	T1	DL004109CRD0_1	59	0.00295239		0.05593
420	T2	DL004109CRD0_2	96	0.00347477		0.04794
420	T3	DL004109CRD0_3	98	0.0421739		0.05812
420	T4	DL004109CRD0_4	203	0.0571384		0.0556
420	T5	DL004109CRD0_5	213	0.00773805		0.03218
420	T6	DL004109CRD0_6	389	0.358278		0.4765
424	T0	DL003248CRD0	7	0.101585	0.0885	0.09664	424
424	T1	DL003248CRD1	70	0.0024128	0	0.06144
424	T2	DL003248CRD2	107	0.00250348	0	0.05415
424	T3	DL003248CRD3	155	0.00278255	0	0.05313
435	T0	DL003249CRD0	2	0.34531	0.42	0.16	435
435	T1	DL003249CRD1	71	0.00870567	0	0.04971
435	T2	DL003249CRD2	129	0.00899019	0	0.03605
435	T3	DL003249CRD3	170	0.00365878	0	0.03241
438	T0	DL004110CRD0	7	0.182552		0.1292	438
438	T1	DL004110CRD0_1	49	0.010758		0.05806
438	T2	DL004110CRD0_2	116	0.0276392		0.0621
438	T3	DL004110CRD0_3	127	0.041501		0.07196
438	T4	DL004110CRD0_4	197	0.0529431		0.07978
439	T0	DL004111CRD0	6	0.120242		0.1214	439
439	T1	DL004111CRD0_1	63	0.00793716		0.05269
439	T2	DL004111CRD0_2	119	0.00186674		0.05579
439	T3	DL004111CRD0_3	148	0.00913679		0.0723
439	T4	DL004111CRD0_4	154	0.086503		0.05035
439	T5	DL004111CRD0_5	216	0.00382332		0.06124
439	T6	DL004111CRD0_6	245	0.00161751		0.04421
439	T7	DL004111CRD0_7	325	0.0874876		0.08303
440	T0	DL003250CRD0	5	0.186182	0.1729	0.1051	2452
440	T1	DL003250CRD1	61	0.0017057	0.0149	0.04283
440	T2	DL003250CRD2	169	0.0140088	0.0078	0.03915
452	T0	DL004112CRD0	-5	0.135251		0.09046	452
452	T1	DL004112CRD0_1	60	0.0677414		0.04359
455	T0	DL004113CRD0	7	0.516928		0.3578	455
455	T1	DL004113CRD0_1	71	0.0615144		0.06641
455	T2	DL004113CRD0_2	94	0.00503269		0.05555
455	T3	DL004113CRD0_3	184	0.00386631		0.06054
455	T4	DL004113CRD0_4	287	0.00195724		0.05167
455	T5	DL004113CRD0_5	345	0.00290241		0.05331
459	T0	DL004114CRD0	2	0.208094		0.2036	1117.3
459	T1	DL004114CRD0_1	56	0.00352193		0.04976
459	T2	DL004114CRD0_2	113	0.00638002		0.05626
459	T3	DL004114CRD0_3	164	0.0058359		0.05328
470	T0	DL004115CRD0	7	0.0707039		0.05885	470
470	T1	DL004115CRD0_1	63	0.0119924		0.05906
470	T2	DL004115CRD0_2	125	0.00346211		0.04969
470	T3	DL004115CRD0_3	144	0.00491824		0.05142
470	T4	DL004115CRD0_4	182	0.0231256		0.08503
470	T5	DL004115CRD0_5	251	0.00300487		0.0433
470	T6	DL004115CRD0_6	336	0.00188228		0.04645
470	T7	DL004115CRD0_7	420	0.00502989		0.05933
470	T8	DL004115CRD0_8	518	0.0015234		0.05533
476	T1	DL004116CRD0	60	0.000540989		0.05637
476	T2	DL004116CRD0_1	125	0.00394337		0.05452
480	T0	DL004117CRD0	5	0.489336		0.6506	480
480	T1	DL004117CRD0_1	74	0.00736263		0.055
480	T2	DL004117CRD0_2	130	0.0025651		0.05393
480	T3	DL004117CRD0_3	201	0.0463043		0.04467
480	T4	DL004117CRD0_4	326	0.00916526		0.0653
480	T5	DL004117CRD0_5	389	0.00460361		0.05472
480	T6	DL004117CRD0_6	453	0.0193179		0.06696
480	T7	DL004117CRD0_7	517	0.0240652		0.04391
488	T0	DL004118CRD0	8	0.386727		0.3583	2600
488	T1	DL004118CRD0_1	64	0.206638		0.153
488	T2	DL004118CRD0_2	141	0.286991		0.1616
488	T3	DL004118CRD0_3	211	0.415992		0.414
488	T4	DL004118CRD0_4	267	0.418404		0.44
488	T5	DL004118CRD0_5	358	0.0432492		0.05696
493	T0	DL004119CRD0	3	0.287344		0.166	493
493	T1	DL004119CRD0_1	59	0.0692958		0.06352
493	T2	DL004119CRD0_2	113	0.0180478		0.04879
493	T3	DL004119CRD0_3	184	0.281807		0.1908
493	T4	DL004119CRD0_4	240	0.288426		0.1754
502	T0	DL004120CRD0	3	0.302229		0.2825	502
502	T1	DL004120CRD0_1	53	0.0311581		0.04636
502	T2	DL004120CRD0_2	184	0.203493		0.1443
509	T0	DL004121CRD0	-1	0.45595		0.8015	4218
509	T1	DL004121CRD0_1	54	0.00104226		0.05425
509	T2	DL004121CRD0_2	181	0.00161757		0.05079
509	T3	DL004121CRD0_3	233	0.0206298		0.05542
509	T4	DL004121CRD0_4	289	0.0475789		0.07597
510	T0	DL004122CRD0	-7	0.111981		0.1412	510
510	T1	DL004122CRD0_1	55	0.007314		0.06021
510	T2	DL004122CRD0_2	160	0.00141457		0.04043
510	T3	DL004122CRD0_3	176	0.00652519		0.03586
519	T0	DL004123CRD0	1	0.0365001		0.05397	519
519	T1	DL004123CRD0_1	50	0.00408799		0.06493
519	T2	DL004123CRD0_2	142	0.00574593		0.06438
519	T3	DL004123CRD0_3	239	0.00599824		0.04037
521	T0	DL004124CRD0	5	0.23672		0.2424	521
521	T1	DL004124CRD0_1	61	0.0096858		0.06941
521	T2	DL004124CRD0_2	117	0.000900575		0.06188
521	T3	DL004124CRD0_3	151	0.0100297		0.06129
521	T4	DL004124CRD0_4	153	0.0365444		0.06878
528	T0	DL004125CRD0	-7	0.362753		0.1794	5864.1
528	T1	DL004125CRD0_1	57	0.0111288		0.06559
528	T2	DL004125CRD0_2	121	0.0582037		0.05948
528	T3	DL004125CRD0_3	190	0.0067895		0.059

## Sheet: 3
Supplementary Data 3. Summary of cfDNA WGS statistics
Sample	SubjectID	Sample Time Point	Genomic Library Input (ng)	Genomic Library Batch	Avg. coverage depth	Sequencer	Number of reads	Read length	Percent Excluded Bases due to Low Mapping Quality	Percent Unpaired Bases	Percent Low Base Quality	Percent 1X	Percent 5X Coverage	ddPCR Input (ng)
DL003172CRD0	11	T1	2.4	1	5.35761	NovaSeq	273730789	2x100	0.094677	0.003178	0.008336	0.943267	0.594161	10.17
DL003172CRD1	11	T4	8.5	1	5.35761	NovaSeq	219739852	2x100	0.094677	0.003178	0.008336	0.943267	0.594161	17.46
DL003172CRD2	11	T5	15	1	5.50389	NovaSeq	223133908	2x100	0.093764	0.002902	0.008363	0.94392	0.617148	32.22
DL003172CRD3	11	T6	7.7	1	5.44597	NovaSeq	233506754	2x100	0.142663	0.010089	0.008856	0.894018	0.455759	11.61
DL003173CRD0	21	T1	5.6	21	6.32425	NovaSeq	253871512	2x100	0.122996	0.007611	0.009365	0.910824	0.538158	6.066
DL003173CRD1	21	T2	8.9	21	5.15453	NovaSeq	208533690	2x100	0.11762	0.006875	0.010163	0.905791	0.487747	36.54
DL003174CRD0	29	T0	4.7	1	6.06722	NovaSeq	239252218	2x100	0.110468	0.004718	0.008512	0.928013	0.59576	2.016
DL003174CRD1	29	T1	8	1	5.92888	NovaSeq	234192317	2x100	0.10453	0.003782	0.008442	0.937941	0.61292	4.266
DL003174CRD2	29	T2	8.3	1	5.21066	NovaSeq	205182783	2x100	0.101371	0.003754	0.00925	0.935553	0.550811	4.14
DL003174CRD3	29	T3	7.8	1	5.42543	NovaSeq	217704714	2x100	0.103639	0.003864	0.008336	0.926605	0.556105	3.114
DL003174CRD4	29	T4	6.6	1	5.92605	NovaSeq	232730857	2x100	0.099981	0.003526	0.008365	0.942252	0.626788	4.518
DL003174CRD5	29	T5	15	1	5.22119	NovaSeq	219918444	2x100	0.109309	0.004319	0.007965	0.923928	0.535312	2.664
DL003175CRD0	33	T1	5.9	22	5.02823	NovaSeq	201148887	2x100	0.094713	0.006365	0.009795	0.938564	0.550865	31.5
DL003176CRD0	43	T0	6.3	2	6.97745	NovaSeq	287733530	2x100	0.134021	0.009663	0.008582	0.924099	0.591856	9.27
DL003176CRD1	43	T1	6.1	2	5.95563	NovaSeq	238389550	2x100	0.131768	0.010158	0.008531	0.913195	0.52001	4.482
DL003176CRD2	43	T2	3.6	2	6.09724	NovaSeq	243433250	2x100	0.125409	0.008084	0.008374	0.914901	0.553599	1.962
DL003176CRD3	43	T3	6	2	6.01056	NovaSeq	236309803	2x100	0.111636	0.005823	0.008763	0.928209	0.583076	3.762
DL003176CRD4	43	T4	8.8	2	6.84992	NovaSeq	273977243	2x100	0.105088	0.005859	0.008868	0.941702	0.682605	5.706
DL003177CRD0	44	T1	7.7	1	5.07237	NovaSeq	200401748	2x100	0.101813	0.003916	0.008869	0.930096	0.533712	5.202
DL003177CRD1	44	T3	10.3	1 (2x)	4.58788	NovaSeq	203039343	2x100	0.135542	0.008156	0.007789	0.920196	0.468624	102.6
DL003178CRD0	47	T1	5.8	22	5.829	NovaSeq	231106382	2x100	0.110661	0.005396	0.009756	0.930298	0.569596	14.31
DL003178CRD1	47	T2	7.6	22	6.09075	NovaSeq	244432435	2x100	0.1095	0.005598	0.009387	0.934993	0.602741	36
DL003179CRD0	53	T0	9.4	2	5.77903	NovaSeq	239064725	2x100	0.119295	0.006153	0.008327	0.904756	0.525264	37.08
DL003179CRD1	53	T1	0.7	2	2.40808	NovaSeq	95626074	2x100	0.104029	0.003736	0.010295	0.826875	0.143719	39.6
DL003179CRD2	53	T2	15	2	5.3524	NovaSeq	217634397	2x100	0.100207	0.005154	0.008501	0.928586	0.554467	32.4
DL003179CRD3	53	T3	7.8	2	6.06313	NovaSeq	239646147	2x100	0.099742	0.003675	0.008718	0.937121	0.627093	7.956
DL003180CRD0	61	T0	5.2	2 (2x)	5.91622	NovaSeq	250053538	2x100	0.11652	0.006279	0.008323	0.927733	0.577392	85.14
DL003180CRD1	61	T1	3.2	2	6.82888	NovaSeq	265495245	2x100	0.106681	0.004541	0.009264	0.945288	0.682124	1.8
DL003180CRD2	61	T2	3.9	2	7.52475	NovaSeq	294634678	2x100	0.101688	0.003891	0.008602	0.948729	0.730237	1.782
DL003181CRD0	65	T0	5.4	3	7.87927	NovaSeq	324340854	2x100	0.117735	0.006565	0.008027	0.936053	0.663687	8.82
DL003181CRD1	65	T1	7.7	3	5.67737	NovaSeq	223121208	2x100	0.107456	0.004509	0.00812	0.936452	0.586211	3.492
DL003181CRD2	65	T2	8.6	3	6.11622	NovaSeq	240392767	2x100	0.105363	0.004244	0.00873	0.937239	0.622331	4.482
DL003182CRD0	67	T0	3.1	3	6.99106	NovaSeq	295935047	2x100	0.112535	0.005636	0.007885	0.935215	0.637611	8.136
DL003182CRD1	67	T1	11.7	3	4.75427	NovaSeq	196177316	2x100	0.106648	0.006824	0.008391	0.923633	0.489114	55.08
DL003182CRD2	67	T2	9.9	3 (2x)	5.90052	NovaSeq	244250273	2x100	0.108195	0.005958	0.008146	0.940478	0.625294	55.26
DL003182CRD3	67	T3	10.5	3	5.00933	NovaSeq	199277633	2x100	0.103033	0.006161	0.008355	0.934274	0.532638	23.4
DL003183CRD0	76	T0	15	3	6.74633	NovaSeq	274274080	2x100	0.099976	0.005568	0.009164	0.944165	0.706406	32.04
DL003183CRD1	76	T1	4.6	3	5.31838	NovaSeq	216916768	2x100	0.149599	0.012557	0.008534	0.875397	0.450767	1.71
DL003183CRD2	76	T2	9.8	3	5.94176	NovaSeq	237544476	2x100	0.117147	0.007164	0.008436	0.910871	0.553296	3.006
DL003184CRD0	82	T0	0.6	2	3.08766	NovaSeq	123940204	2x100	0.095282	0.005018	0.008194	0.899829	0.22678	45.36
DL003184CRD1	82	T1	4.5	2	6.32231	NovaSeq	247169753	2x100	0.092389	0.003227	0.008415	0.946171	0.708939	4.554
DL003185CRD0	85	T0	7.1	4 (2x)	6.33565	NovaSeq	255078116	2x100	0.101243	0.005026	0.00843	0.941443	0.66336	322.2
DL003185CRD1	85	T1	5.8	4	6.33835	NovaSeq	265363926	2x100	0.150345	0.012115	0.008431	0.891133	0.499765	2.07
DL003185CRD2	85	T2	7.3	4	6.61189	NovaSeq	266454170	2x100	0.11874	0.006539	0.008672	0.923784	0.594609	3.708
DL003185CRD3	85	T3	9.3	4	4.6316	NovaSeq	186987749	2x100	0.125793	0.007653	0.008497	0.872947	0.421992	5.58
DL003185CRD4	85	T4	9.6	4	4.30836	NovaSeq	173331817	2x100	0.117139	0.006263	0.008419	0.872828	0.400911	3.528
DL003185CRD5	85	T5	8.5	4	6.36358	NovaSeq	259922980	2x100	0.128791	0.00793	0.008336	0.880517	0.5035	2.97
DL003185CRD6	85	T6	8.4	4	5.63774	NovaSeq	224430213	2x100	0.107081	0.004455	0.008512	0.91701	0.54302	3.996
DL003185CRD7	85	T7	8.5	4	4.77309	NovaSeq	191669635	2x100	0.106314	0.00428	0.008409	0.905752	0.462166	4.608
DL003185CRD8	85	T8	10.3	4	4.54121	NovaSeq	184345759	2x100	0.115954	0.006351	0.00914	0.875186	0.420069	6.012
DL003185CRD9	85	T9	9.6	4	5.58386	NovaSeq	226196016	2x100	0.105709	0.00573	0.008306	0.924073	0.554981	11.7
DL003186CRD0	88	T0	4	5	5.42717	NovaSeq	204468507	2x100	0.09898	0.004696	0.008968	0.9426	0.593773	3.744
DL003186CRD1	88	T1	2.7	5	6.04817	NovaSeq	260659430	2x100	0.177987	0.016134	0.008637	0.876493	0.443108	0.972
DL003186CRD2	88	T2	8.7	5	5.59943	NovaSeq	223654391	2x100	0.110991	0.005353	0.008689	0.919849	0.539115	2.394
DL003186CRD3	88	T3	10.5	5	5.87153	NovaSeq	236807197	2x100	0.113759	0.005611	0.008584	0.92095	0.559634	5.328
DL003186CRD4	88	T4	7.8	5	5.51752	NovaSeq	217027615	2x100	0.108235	0.00504	0.009242	0.912039	0.516367	4.428
DL003186CRD5	88	T5	6.1	5	5.79451	NovaSeq	227363288	2x100	0.10679	0.004894	0.008906	0.922017	0.554019	2.43
DL003186CRD6	88	T6	7	5	6.92842	NovaSeq	268493906	2x100	0.108877	0.00496	0.008754	0.926086	0.61355	5.796
DL003186CRD7	88	T7	4.6	5	5.99524	NovaSeq	238688125	2x100	0.115078	0.005791	0.008664	0.909652	0.548084	2.952
DL003186CRD8	88	T8	5.1	5	6.53527	NovaSeq	257124577	2x100	0.108931	0.004643	0.008867	0.927836	0.605446	2.142
DL003187CRD0	92	T0	7.1	5	6.11324	NovaSeq	247869879	2x100	0.105894	0.005413	0.008634	0.94573	0.65221	12.51
DL003187CRD1	92	T1	2.7	5	5.35701	NovaSeq	226077197	2x100	0.161505	0.013218	0.008371	0.851484	0.438858	1.242
DL003187CRD2	92	T2	6.2	5	7.21615	NovaSeq	293797314	2x100	0.12139	0.006956	0.008699	0.926622	0.621141	2.736
DL003188CRD2	122	T0	5.7	6	5.79647	NovaSeq	228582362	2x100	0.11632	0.006566	0.009131	0.912069	0.545133	1.962
DL003189CRD0	123	T0	5.3	6 (2x)	6.12956	NovaSeq	254379534	2x100	0.104902	0.004875	0.007928	0.943108	0.64145	112.5
DL003189CRD1	123	T1	10.4	6	5.93771	NovaSeq	235030871	2x100	0.117081	0.006141	0.008795	0.927566	0.580349	3.618
DL003189CRD2	123	T2	13.7	6	6.38115	NovaSeq	249015673	2x100	0.109691	0.004885	0.008453	0.922072	0.585166	7.362
DL003189CRD3	123	T3	9.9	6	5.54631	NovaSeq	217550064	2x100	0.107149	0.00432	0.008447	0.923505	0.543773	5.58
DL003189CRD4	123	T4	10.5	6	5.26642	NovaSeq	210604743	2x100	0.118224	0.005925	0.008337	0.897046	0.486352	3.492
DL003189CRD5	123	T5	9.5	6	6.70574	NovaSeq	268849210	2x100	0.10958	0.004526	0.007983	0.931972	0.624423	9.72
DL003189CRD6	123	T6	9.1	6	6.98493	NovaSeq	275520713	2x100	0.106993	0.004179	0.008542	0.933655	0.635627	8.208
DL003190CRD0	125	T0	4.3	7	5.13805	NovaSeq	197606918	2x100	0.101669	0.003912	0.008878	0.936576	0.54906	3.492
DL003190CRD1	125	T1	3.3	7	6.95658	NovaSeq	277665245	2x100	0.120877	0.010329	0.008938	0.942511	0.667063	1.638
DL003190CRD2	125	T2	7.8	7	5.77887	NovaSeq	231853235	2x100	0.122323	0.006651	0.008922	0.920697	0.54828	4.752
DL003190CRD3	125	T3	2.9	7	5.04791	NovaSeq	201795208	2x100	0.125312	0.007978	0.008912	0.901184	0.470975	1.17
DL003190CRD4	125	T4	4.9	7	6.28555	NovaSeq	250557047	2x100	0.116309	0.006728	0.008754	0.924944	0.579028	1.872
DL003190CRD5	125	T5	6	7	6.35584	NovaSeq	250635337	2x100	0.116562	0.006365	0.00955	0.930052	0.593628	2.448
DL003190CRD6	125	T6	9.8	7	6.00989	NovaSeq	241747865	2x100	0.129407	0.008061	0.008578	0.894011	0.517996	2.79
DL003190CRD7	125	T7	11.8	7	5.70899	NovaSeq	227434526	2x100	0.110242	0.004927	0.008331	0.930596	0.570496	4.428
DL003190CRD8	125	T8	3.2	7	7.23497	NovaSeq	283779530	2x100	0.113234	0.00582	0.008784	0.939148	0.661473	1.602
DL003190CRD9	125	T9	3.7	7	5.38421	NovaSeq	211328936	2x100	0.116816	0.005956	0.008996	0.908933	0.507851	1.134
DL003191CRD0	127	T0	6.4	3	6.64967	NovaSeq	273404332	2x100	0.1114	0.00673	0.008599	0.932647	0.611271	31.14
DL003191CRD1	127	T1	10.9	3	4.96581	NovaSeq	205369278	2x100	0.111163	0.005906	0.008676	0.903429	0.470348	25.38
DL003192CRD0	137	T1	9.6	3	5.11513	NovaSeq	215987588	2x100	0.133795	0.008399	0.008137	0.90158	0.490647	8.496
DL003193CRD0	146	T0	5.3	4	6.96192	NovaSeq	269106027	2x100	0.109629	0.006364	0.009342	0.940863	0.650596	7.056
DL003193CRD1	146	T1	6.4	4	4.11602	NovaSeq	160585481	2x100	0.108068	0.005382	0.008559	0.899775	0.392018	6.444
DL003194CRD0	158	T0	7.3	5 (2x)	4.75052	NovaSeq	199337374	2x100	0.110092	0.005415	0.008261	0.924053	0.449731	107.1
DL003194CRD1	158	T1	4.8	5	6.30761	NovaSeq	250261278	2x100	0.124059	0.005981	0.008455	0.913759	0.575082	2.196
DL003195CRD0	159	T0	4.9	16 (2x)	7.6586	NovaSeq	304832172	2x100	0.109816	0.006031	0.008912	0.94996	0.734175	116.1
DL003195CRD1	159	T1	5.1	16	6.29452	NovaSeq	242925724	2x100	0.105467	0.00466	0.009248	0.943953	0.659902	3.816
DL003196CRD0	167	T0	4.1	4	5.23004	NovaSeq	202690856	2x100	0.10295	0.004041	0.00891	0.93576	0.556584	2.304
DL003196CRD1	167	T1	9.3	4	5.66914	NovaSeq	221496356	2x100	0.11462	0.005711	0.009147	0.905187	0.52667	3.402
DL003197CRD0	168	T0	5.7	7 (2x)	5.50721	NovaSeq	228037302	2x100	0.108147	0.005027	0.009256	0.938658	0.579508	85.68
DL003197CRD1	168	T1	8	7	6.94985	NovaSeq	278749469	2x100	0.121732	0.006004	0.008862	0.911534	0.573766	6.138
DL003197CRD2	168	T2	15	7	6.23983	NovaSeq	250842925	2x100	0.115397	0.005615	0.008513	0.923191	0.58013	4.896
DL003197CRD3	168	T3	5.3	7	5.50107	NovaSeq	220599412	2x100	0.104394	0.003684	0.008097	0.920234	0.540065	34.2
DL003198CRD0	170	T0	6.9	10 (2x)	6.69715	NovaSeq	282649981	2x100	0.108117	0.005177	0.006492	0.944904	0.717826	329.4
DL003198CRD1	170	T1	8.2	10	6.07545	NovaSeq	257540295	2x100	0.135231	0.010155	0.00673	0.905071	0.546453	2.574
DL003199CRD0	174	T1	4.1	6	5.86713	NovaSeq	227568110	2x100	0.099953	0.004254	0.008817	0.939122	0.612277	3.258
DL003199CRD1	174	T2	9	6	6.80043	NovaSeq	267183659	2x100	0.10885	0.004975	0.008652	0.932867	0.634634	3.798
DL003200CRD0	175	T0	3.4	8 (2x)	6.0645	NovaSeq	247035165	2x100	0.099214	0.004433	0.00806	0.942849	0.660971	259.2
DL003200CRD1	175	T1	9.3	8	4.70131	NovaSeq	194206811	2x100	0.123034	0.006767	0.010075	0.901901	0.458647	27.18
DL003200CRD2	175	T2	10	8	6.0341	NovaSeq	248422804	2x100	0.117732	0.006256	0.008415	0.925662	0.590331	49.5
DL003201CRD0	184	T1	7.1	22	6.44888	NovaSeq	248467603	2x100	0.099819	0.004326	0.010102	0.937625	0.645475	9.45
DL003201CRD1	184	T2			5.03844	NovaSeq	202358323	2x100	0.10714	0.004747	0.009457	0.928599	0.53113	65.34
DL003202CRD0	187	T0	5.3	8	5.22619	NovaSeq	208018548	2x100	0.101406	0.003943	0.008424	0.935898	0.549147	2.556
DL003202CRD1	187	T1	7.4	8	6.54575	NovaSeq	257573323	2x100	0.109051	0.004895	0.008626	0.931978	0.614864	2.646
DL003202CRD2	187	T2	4.5	8	6.78721	NovaSeq	268054112	2x100	0.121831	0.007616	0.009156	0.930344	0.605574	3.438
DL003202CRD3	187	T3	6.7	8	4.95232	NovaSeq	196367403	2x100	0.117627	0.006949	0.008817	0.884391	0.455717	4.788
DL003202CRD4	187	T4	4.7	8	5.87176	NovaSeq	227389895	2x100	0.118946	0.006919	0.009783	0.914907	0.542462	2.952
DL003203CRD0	194	T0	4.5	9 (2x)	6.71303	NovaSeq	269707396	2x100	0.114513	0.006354	0.008303	0.938224	0.645798	66.06
DL003203CRD1	194	T1	7.7	9	5.02162	NovaSeq	203072758	2x100	0.102696	0.003905	0.008267	0.932075	0.526623	17.37
DL003203CRD2	194	T2	7.4	9	5.35829	NovaSeq	215939324	2x100	0.107343	0.004737	0.008425	0.93337	0.561445	12.69
DL003203CRD3	194	T3	5.1	9	5.72702	NovaSeq	231634375	2x100	0.108086	0.004907	0.008272	0.93269	0.578206	19.08
DL003204CRD0	200	T0	5.6	10	6.58064	NovaSeq	273178498	2x100	0.112951	0.004762	0.008601	0.941051	0.668141	23.22
DL003204CRD2	200	T1	15	10	4.64908	NovaSeq	191261152	2x100	0.116427	0.006149	0.00815	0.875695	0.437143	11.88
DL003204CRD3	200	T2	5.2	10	5.00945	NovaSeq	202998461	2x100	0.108892	0.004553	0.009099	0.901302	0.476917	11.79
DL003205CRD0	203	T0	7	9	4.99967	NovaSeq	203726983	2x100	0.112996	0.006401	0.008964	0.912847	0.507001	11.43
DL003205CRD1	203	T1	7.7	9	5.33534	NovaSeq	211964105	2x100	0.106093	0.004227	0.008563	0.92384	0.545775	6.174
DL003205CRD2	203	T2	6	9	5.54033	NovaSeq	221609274	2x100	0.112477	0.004923	0.008243	0.895563	0.509757	3.024
DL003205CRD3	203	T3	7.4	9	5.9073	NovaSeq	233157427	2x100	0.100633	0.004056	0.008383	0.934916	0.612426	5.796
DL003205CRD4	203	T4	9.2	9	5.90351	NovaSeq	232791172	2x100	0.098445	0.004162	0.008243	0.936829	0.616754	8.91
DL003205CRD5	203	T5	7.5	9	5.5664	NovaSeq	220097898	2x100	0.10465	0.00423	0.0089	0.918525	0.55778	5.058
DL003205CRD6	203	T6	7.4	9	6.6187	NovaSeq	261485295	2x100	0.102392	0.003993	0.008155	0.938014	0.666896	11.34
DL003206CRD0	207	T0	0.9	10	6.58858	NovaSeq	257809103	2x100	0.115048	0.006048	0.00714	0.918915	0.579383	1.62
DL003206CRD1	207	T1	4.8	10	6.48656	NovaSeq	252301644	2x100	0.102484	0.004347	0.006965	0.945784	0.677837	2.52
DL003206CRD2	207	T2	5.7	10	5.32762	NovaSeq	212143937	2x100	0.111343	0.00526	0.006653	0.933853	0.558315	3.456
DL003206CRD3	207	T3	3.8	10	5.99393	NovaSeq	235558466	2x100	0.114153	0.005566	0.006795	0.940999	0.625534	3.042
DL003206CRD4	207	T4	6.3	10	6.50001	NovaSeq	256384809	2x100	0.103594	0.004014	0.006967	0.939142	0.648211	2.448
DL003206CRD5	207	T5	5	10	6.38448	NovaSeq	246244688	2x100	0.101179	0.004205	0.007255	0.944779	0.663587	3.258
DL003206CRD6	207	T6	7.3	10	6.40328	NovaSeq	253827497	2x100	0.114002	0.006226	0.006753	0.934934	0.619861	5.418
DL003207CRD0	209	T0	1.7	9	4.14129	NovaSeq	159557047	2x100	0.102935	0.005196	0.009993	0.923786	0.410964	2.304
DL003207CRD1	209	T1	1.4	9	8.94234	NovaSeq	339382006	2x100	0.108582	0.005444	0.009306	0.952294	0.787346	1.584
DL003207CRD2	209	T2	0.9	9	6.91732	NovaSeq	261115557	2x100	0.105999	0.005194	0.009921	0.942861	0.671621	1.116
DL003208CRD0	217	T0	5.8	19 (2x)	4.88712	NovaSeq	201870349	2x100	0.104887	0.004783	0.010379	0.931172	0.507486	55.26
DL003208CRD1	217	T1	8.1	19	5.05553	NovaSeq	201080209	2x100	0.104139	0.004512	0.009667	0.928288	0.519089	7.056
DL003209CRD0	229	T0	6.9	6	6.14108	NovaSeq	242997944	2x100	0.101061	0.003584	0.008513	0.945278	0.660677	7.092
DL003209CRD1	229	T1	8	6	5.67054	NovaSeq	222440005	2x100	0.104926	0.003979	0.008525	0.935437	0.588942	3.798
DL003210CRD0	230	T0	4.1	8	7.31803	NovaSeq	296367122	2x100	0.109537	0.004975	0.008279	0.950645	0.736729	7.776
DL003210CRD1	230	T1	12.9	8	5.00008	NovaSeq	204240668	2x100	0.106022	0.004116	0.008136	0.924104	0.510094	20.52
DL003210CRD2	230	T2	12.6	8	5.50162	NovaSeq	221993260	2x100	0.104221	0.004122	0.008572	0.932491	0.56812	13.41
DL003210CRD3	230	T3	8.7	8	5.4692	NovaSeq	217538731	2x100	0.103923	0.003796	0.008357	0.935096	0.57415	14.04
DL003210CRD4	230	T4	4.7	8	5.56769	NovaSeq	215344817	2x100	0.103209	0.004335	0.00881	0.936641	0.587301	2.538
DL003210CRD5	230	T5	7.1	8	6.84344	NovaSeq	267824411	2x100	0.108181	0.004762	0.008511	0.944728	0.689855	3.816
DL003211CRD0	236	T0	4.2	11	5.01574	NovaSeq	206868939	2x100	0.130766	0.009192	0.00666	0.911195	0.484535	2.412
DL003211CRD1	236	T1	7	11	6.41428	NovaSeq	253976699	2x100	0.112896	0.005821	0.007028	0.930363	0.596661	5.346
DL003212CRD0	239	T0	4.9	11	6.37216	NovaSeq	244375115	2x100	0.09489	0.003898	0.007033	0.947558	0.686926	4.788
DL003212CRD1	239	T1	8.3	11	6.42477	NovaSeq	245322990	2x100	0.097575	0.003867	0.007011	0.946414	0.677977	9.54
DL003212CRD2	239	T3	13.3	11 (2x)	5.16396	NovaSeq	220964957	2x100	0.110778	0.004675	0.006333	0.931433	0.541957	90
DL003212CRD3	239	T2	4.1	11	7.07854	NovaSeq	276329640	2x100	0.101921	0.004377	0.007104	0.946506	0.701069	5.742
DL003212CRD4	239	T4	7.2	11	6.0702	NovaSeq	238055920	2x100	0.113065	0.004686	0.006837	0.930955	0.604116	5.418
DL003212CRD5	239	T5	8.1	11	6.97962	NovaSeq	272338590	2x100	0.099141	0.003648	0.007272	0.94192	0.678666	3.456
DL003212CRD6	239	T6	5.4	11	7.0072	NovaSeq	275132751	2x100	0.113795	0.00594	0.006982	0.940045	0.661636	2.682
DL003213CRD0	241	T0	6.4	12 (2x)	6.24648	NovaSeq	256825069	2x100	0.097612	0.003796	0.006305	0.940628	0.633886	27.72
DL003213CRD1	241	T1	8	12	5.31846	NovaSeq	211813273	2x100	0.10137	0.003765	0.006702	0.923166	0.533292	11.52
DL003213CRD2	241	T2	8.3	12	6.67931	NovaSeq	270960790	2x100	0.10272	0.003829	0.006762	0.940915	0.659295	17.73
DL003213CRD3	241	T3	8.2	12	6.61837	NovaSeq	266978617	2x100	0.099088	0.003485	0.006366	0.940483	0.656987	19.8
DL003213CRD4	241	T4	10	12	6.31416	NovaSeq	253285844	2x100	0.096334	0.003103	0.006619	0.942874	0.651424	13.86
DL003213CRD5	241	T5	8	12	5.74996	NovaSeq	230676886	2x100	0.098994	0.003542	0.006914	0.936508	0.591846	22.86
DL003214CRD0	260	T0	7.8	16	6.63333	NovaSeq	263687532	2x100	0.102587	0.003974	0.009042	0.94424	0.6681	10.71
DL003214CRD1	260	T1	6.7	16	6.69785	NovaSeq	264779191	2x100	0.105073	0.00471	0.009741	0.943213	0.66711	5.49
DL003215CRD0	270	T0	6	12	6.63386	NovaSeq	267680112	2x100	0.097225	0.004011	0.006555	0.945378	0.679433	13.86
DL003215CRD1	270	T1	7.2	12	6.95485	NovaSeq	273588358	2x100	0.111424	0.004599	0.006845	0.945	0.69433	5.274
DL003215CRD2	270	T2	6.6	12	6.89129	NovaSeq	267764315	2x100	0.112498	0.005783	0.007181	0.940665	0.655481	6.786
DL003215CRD3	270	T3	7.1	12	5.37591	NovaSeq	214576832	2x100	0.113918	0.006068	0.006731	0.925577	0.532403	5.706
DL003216CRD0	276	T0	11.5	14	5.66763	NovaSeq	231217762	2x100	0.096015	0.003454	0.006577	0.930596	0.580793	27.72
DL003216CRD1	276	T1	10.8	14	5.39016	NovaSeq	223002551	2x100	0.102173	0.004394	0.006674	0.928406	0.566846	15.66
DL003216CRD2	276	T2	9.6	14	7.0045	NovaSeq	290392214	2x100	0.103573	0.00467	0.006718	0.934501	0.665166	11.07
DL003217CRD0	278	T0	8.1	12	5.80649	NovaSeq	236631239	2x100	0.114819	0.006237	0.007062	0.921724	0.548325	19.26
DL003217CRD1	278	T1	10.7	12	6.21004	NovaSeq	253385920	2x100	0.124105	0.006945	0.006395	0.922037	0.559236	9.72
DL003217CRD2	278	T2	9.1	12	6.25858	NovaSeq	255878890	2x100	0.123758	0.006976	0.006698	0.918705	0.563862	3.888
DL003217CRD3	278	T3	8.1	12	7.29678	NovaSeq	293755194	2x100	0.118554	0.006033	0.006929	0.929191	0.622366	5.346
DL003218CRD0	285	T0	4.7	13	5.05183	NovaSeq	197938009	2x100	0.101516	0.003808	0.006858	0.933545	0.532513	3.78
DL003218CRD1	285	T1	5.9	13	7.15202	NovaSeq	277614030	2x100	0.097459	0.004064	0.006542	0.948003	0.725816	10.62
DL003218CRD2	285	T2	7.9	13	6.90482	NovaSeq	270288147	2x100	0.109835	0.004049	0.007014	0.93699	0.654139	5.868
DL003218CRD3	285	T3	10.8	13 (2x)	5.1484	NovaSeq	215720617	2x100	0.105153	0.003691	0.007118	0.933011	0.552231	120.6
DL003218CRD4	285	T4	2.5	13	7.16764	NovaSeq	276874585	2x100	0.105497	0.005029	0.006888	0.94026	0.69458	3.06
DL003218CRD5	285	T5	8.8	13	6.76416	NovaSeq	272712049	2x100	0.119829	0.006789	0.007304	0.930963	0.613035	6.03
DL003218CRD6	285	T6	11	13	6.50615	NovaSeq	255187030	2x100	0.110389	0.005984	0.007215	0.93467	0.615733	13.23
DL003218CRD7	285	T7	6.6	13	6.72173	NovaSeq	257146295	2x100	0.112823	0.006128	0.007019	0.93756	0.629685	8.262
DL003218CRD8	285	T8	5.2	13	7.44162	NovaSeq	286315062	2x100	0.122198	0.007041	0.007193	0.933014	0.623202	6.552
DL003218CRD9	285	T9	4.7	13	6.82543	NovaSeq	265138827	2x100	0.121723	0.007635	0.007226	0.925482	0.585056	6.012
DL003219CRD0	288	T0	6.1	14	6.51795	NovaSeq	255496063	2x100	0.097001	0.004255	0.006854	0.941773	0.682849	5.418
DL003219CRD1	288	T1	7.2	14	7.05105	NovaSeq	277288839	2x100	0.100514	0.004112	0.006548	0.940469	0.694601	5.526
DL003219CRD2	288	T2	6.7	14	6.42921	NovaSeq	253530774	2x100	0.101259	0.004799	0.006682	0.940664	0.666384	4.896
DL003219CRD3	288	T3	6.5	14	6.67483	NovaSeq	268698671	2x100	0.104886	0.004868	0.006964	0.937603	0.664624	3.546
DL003219CRD4	288	T4	7.8	14	6.38139	NovaSeq	249322494	2x100	0.099048	0.004296	0.006801	0.935261	0.640409	5.706
DL003219CRD5	288	T5	15	14 (2x)	6.94372	NovaSeq	296296161	2x100	0.10478	0.003999	0.006194	0.939018	0.692905	84.42
DL003219CRD6	288	T6	9.6	14	6.34349	NovaSeq	253923562	2x100	0.107232	0.005204	0.006682	0.933342	0.638813	5.058
DL003219CRD7	288	T7	8.1	14	5.92746	NovaSeq	231649497	2x100	0.1105	0.00631	0.007056	0.918589	0.564195	6.39
DL003220CRD0	290	T0	4.2	16	6.90992	NovaSeq	266680093	2x100	0.105541	0.004565	0.008937	0.94006	0.667552	3.15
DL003220CRD1	290	T1	5.7	16	6.40621	NovaSeq	249395403	2x100	0.102876	0.004321	0.009018	0.942344	0.651486	3.456
DL003221CRD0	293	T0	5.6	14	5.75785	NovaSeq	230312790	2x100	0.112056	0.006054	0.01131	0.928911	0.571557	4.68
DL003221CRD1	293	T1	6.1	14	6.14277	NovaSeq	241406245	2x100	0.102076	0.004409	0.009684	0.943997	0.65494	7.938
DL003221CRD2	293	T2	5.5	14	6.68895	NovaSeq	261256237	2x100	0.108423	0.005075	0.00914	0.93992	0.647686	3.762
DL003222CRD0	303	T0	4.4	23	7.20476	NovaSeq	278980378	2x100	0.108113	0.005198	0.009965	0.927019	0.618079	6.678
DL003222CRD1	303	T1	15	23 (2x)	5.96898	NovaSeq	241659345	2x100	0.10085	0.003962	0.00983	0.935086	0.60555	50.58
DL003223CRD0	308	T0	10.5	16	7.12849	NovaSeq	284789461	2x100	0.109323	0.005852	0.008937	0.940055	0.687888	10.71
DL003223CRD1	308	T1	7.1	16	6.77007	NovaSeq	273682679	2x100	0.121227	0.007259	0.00916	0.925513	0.603966	3.078
DL003223CRD2	308	T2	10.6	16	5.9536	NovaSeq	236164303	2x100	0.107205	0.005377	0.008803	0.931684	0.595552	4.716
DL003223CRD3	308	T3	9.4	16	5.49985	NovaSeq	221652712	2x100	0.116975	0.006655	0.008618	0.911947	0.527279	8.298
DL003223CRD4	308	T4	9.6	16	5.58514	NovaSeq	224695105	2x100	0.104695	0.004833	0.009091	0.930763	0.575364	5.238
DL003223CRD5	308	T5	8.8	16	6.19707	NovaSeq	247681486	2x100	0.10961	0.005242	0.008937	0.929216	0.599163	4.23
DL003223CRD6	308	T6	8.6	16	6.40876	NovaSeq	261340397	2x100	0.114077	0.006207	0.008537	0.932178	0.621336	2.862
DL003223CRD7	308	T7	15	16	5.84558	NovaSeq	241453652	2x100	0.11369	0.00615	0.008738	0.917009	0.558197	9.9
DL003224CRD0	318	T1	10.3	15	6.2744	NovaSeq	244428483	2x100	0.111472	0.006635	0.008823	0.933637	0.612965	7.83
DL003225CRD0	325	T0	4.9	15	5.15297	NovaSeq	200846938	2x100	0.105976	0.005678	0.009608	0.905845	0.502242	3.546
DL003225CRD1	325	T1	7.1	15	6.81055	NovaSeq	267411457	2x100	0.097115	0.004598	0.009858	0.943843	0.707723	4.122
DL003225CRD2	325	T2	7.9	15	6.02223	NovaSeq	235624031	2x100	0.090187	0.003423	0.008775	0.941477	0.650769	5.364
DL003225CRD3	325	T3	15	15 (2x)	5.93477	NovaSeq	237536740	2x100	0.09425	0.004491	0.00847	0.941632	0.653842	55.08
DL003225CRD4	325	T4	7.8	15	6.17082	NovaSeq	240509227	2x100	0.0904	0.003842	0.008805	0.944323	0.680052	5.526
DL003225CRD5	325	T5	6.8	15	6.00039	NovaSeq	238328734	2x100	0.111109	0.006488	0.008972	0.923682	0.564122	3.546
DL003225CRD6	325	T6	4.9	15	6.89602	NovaSeq	279950814	2x100	0.134694	0.010312	0.008576	0.914378	0.561769	2.358
DL003226CRD0	326	T0	2.2	13	6.91811	NovaSeq	279679490	2x100	0.135335	0.010076	0.006993	0.929464	0.602049	2.07
DL003226CRD1	326	T1	4.5	13	6.25138	NovaSeq	249870224	2x100	0.125768	0.009183	0.007075	0.931814	0.585834	1.908
DL003226CRD2	326	T2	7.4	13	7.4792	NovaSeq	293531921	2x100	0.111066	0.006335	0.006791	0.944599	0.697119	3.492
DL003226CRD3	326	T3	7.7	13	7.73057	NovaSeq	295619501	2x100	0.102925	0.004906	0.006986	0.949355	0.741725	2.718
DL003227CRD0	327	T0	9.2	11	6.21826	NovaSeq	258303645	2x100	0.114104	0.00855	0.006939	0.911257	0.543314	25.74
DL003227CRD1	327	T1	15	11	6.44378	NovaSeq	265776686	2x100	0.104631	0.005047	0.006773	0.931125	0.626443	15.48
DL003227CRD2	327	T2	15	11	5.99752	NovaSeq	246901671	2x100	0.099529	0.004153	0.006684	0.926291	0.587734	19.98
DL003227CRD3	327	T3	15	11	7.12358	NovaSeq	290931545	2x100	0.100408	0.004266	0.006494	0.937869	0.682016	7.326
DL003227CRD4	327	T4	4.3	11	6.78171	NovaSeq	272646947	2x100	0.107615	0.005681	0.007041	0.927946	0.611144	1.062
DL003228CRD0	332	T0	6.4	17	6.29736	NovaSeq	259811686	2x100	0.137429	0.009519	0.009079	0.925752	0.57838	3.096
DL003228CRD1	332	T1	9.8	17 (2x)	6.27002	NovaSeq	250640068	2x100	0.109724	0.005675	0.008806	0.940012	0.644462	71.64
DL003228CRD2	332	T2	8.2	17	5.64293	NovaSeq	224289405	2x100	0.11681	0.005893	0.00875	0.930911	0.567576	3.852
DL003228CRD3	332	T3	6	17	5.99519	NovaSeq	243781140	2x100	0.130549	0.007957	0.008926	0.893324	0.504705	8.1
DL003228CRD4	332	T4	9.1	17	5.95074	NovaSeq	241666314	2x100	0.116023	0.005178	0.008889	0.930194	0.584633	4.104
DL003228CRD5	332	T5	11.6	17	5.48235	NovaSeq	228299249	2x100	0.112543	0.004433	0.008466	0.921499	0.535655	33.12
DL003228CRD6	332	T6	10.6	17	5.26016	NovaSeq	219239658	2x100	0.11903	0.005859	0.008591	0.931234	0.549839	43.56
DL003228CRD7	332	T7	15	17	5.83893	NovaSeq	243154226	2x100	0.11446	0.00468	0.009066	0.929913	0.576409	18.36
DL003228CRD8	332	T8	9	17	6.27011	NovaSeq	249598277	2x100	0.116967	0.005695	0.008704	0.929973	0.592726	6.408
DL003228CRD9	332	T9	7.1	17	5.95131	NovaSeq	231266798	2x100	0.112128	0.005265	0.009445	0.93577	0.601059	6.75
DL003229CRD0	339	T0	4.9	18	5.51872	NovaSeq	214963758	2x100	0.092318	0.0032	0.008585	0.944246	0.616586	5.76
DL003229CRD1	339	T1	6.9	18	5.63321	NovaSeq	219682645	2x100	0.105425	0.004828	0.009018	0.92436	0.551265	5.724
DL003230CRD0	341	T1	10.3	22	5.77966	NovaSeq	232408405	2x100	0.110743	0.007776	0.009625	0.925818	0.560228	14.31
DL003230CRD2	341	T3	8.9	22	6.12945	NovaSeq	245565900	2x100	0.106094	0.004376	0.009506	0.937181	0.619904	12.87
DL003231CRD0	342	T0	7	18 (2x)	6.84076	NovaSeq	268799356	2x100	0.119195	0.008749	0.00894	0.943417	0.685294	82.62
DL003231CRD1	342	T1	2.3	18	6.17119	NovaSeq	243049757	2x100	0.10517	0.005855	0.009234	0.929328	0.60041	30.06
DL003231CRD2	342	T2	8.2	18	6.54839	NovaSeq	265783277	2x100	0.10502	0.004726	0.008772	0.935598	0.641445	17.73
DL003231CRD3	342	T3	7.5	18	5.79525	NovaSeq	240928968	2x100	0.103612	0.003871	0.008525	0.936058	0.614088	30.24
DL003231CRD4	342	T4	8.7	18	5.23283	NovaSeq	219582389	2x100	0.118876	0.006001	0.008374	0.916612	0.517292	30.06
DL003231CRD5	342	T5	15	18	6.34075	NovaSeq	261066721	2x100	0.116979	0.006328	0.008961	0.936178	0.637403	63.54
DL003231CRD6	342	T6	7.8	18	6.87324	NovaSeq	282307761	2x100	0.114928	0.005576	0.008326	0.939536	0.669127	52.56
DL003232CRD0	346	T1	12.8	15	5.67922	NovaSeq	240090877	2x100	0.118629	0.006334	0.008368	0.918421	0.544221	12.96
DL003232CRD1	346	T2	15	15	5.86448	NovaSeq	232591844	2x100	0.106206	0.005	0.008458	0.934775	0.586912	24.48
DL003233CRD0	358	T0	9.1	15	6.93938	NovaSeq	273837788	2x100	0.112465	0.007206	0.009575	0.941486	0.681099	6.3
DL003233CRD1	358	T1	3	15	8.40405	NovaSeq	320808035	2x100	0.110896	0.006902	0.009613	0.944179	0.731368	3.402
DL003233CRD2	358	T2	5.8	15	7.53954	NovaSeq	286812554	2x100	0.10192	0.005418	0.009077	0.945692	0.731456	4.068
DL003233CRD3	358	T3	4.4	15	5.50851	NovaSeq	215878963	2x100	0.118318	0.008533	0.010018	0.912556	0.509224	2.88
DL003234CRD0	360	T1	6.9	22	5.34435	NovaSeq	209881425	2x100	0.112296	0.006251	0.009677	0.913025	0.510779	7.344
DL003234CRD1	360	T2	3.7	22	6.64278	NovaSeq	264086341	2x100	0.110771	0.006533	0.01025	0.928608	0.607454	2.646
DL003234CRD2	360	T3	6.9	22	6.04045	NovaSeq	231089548	2x100	0.103383	0.005798	0.009995	0.936116	0.615185	5.076
DL003234CRD3	360	T4	11.5	22	5.35413	NovaSeq	211006848	2x100	0.10323	0.005027	0.010638	0.922958	0.533309	14.76
DL003234CRD4	360	T5	5.7	22	7.56232	NovaSeq	292163474	2x100	0.107331	0.005908	0.010289	0.941827	0.701366	3.96
DL003235CRD0	367	T0	7.1	18	6.27348	NovaSeq	259883211	2x100	0.129044	0.007783	0.009031	0.937127	0.612786	7.722
DL003236CRD0	370	T0	8.8	17	6.36315	NovaSeq	255087904	2x100	0.113095	0.006946	0.009269	0.932374	0.616997	8.352
DL003236CRD1	370	T1	11.1	17	5.94947	NovaSeq	232715592	2x100	0.101998	0.004832	0.00911	0.937874	0.626563	8.496
DL003236CRD2	370	T2	5.6	17	5.14471	NovaSeq	204170428	2x100	0.096359	0.003658	0.008938	0.932154	0.545205	20.16
DL003236CRD3	370	T3	11	17	6.15702	NovaSeq	248861621	2x100	0.1067	0.005104	0.009055	0.935037	0.621093	52.74
DL003237CRD0	375	T0	4.3	18	6.05044	NovaSeq	238797995	2x100	0.1142	0.006789	0.009474	0.939127	0.613499	1.818
DL003237CRD1	375	T1	7.6	18	5.89485	NovaSeq	235919883	2x100	0.115512	0.006208	0.008639	0.93694	0.598665	4.392
DL003238CRD0	379	T1	8.5	18	6.64742	NovaSeq	273985887	2x100	0.112517	0.00582	0.008743	0.925106	0.596146	30.6
DL003239CRD0	381	T0	7.2	19	6.03784	NovaSeq	249891423	2x100	0.112224	0.007053	0.009195	0.931806	0.584494	11.79
DL003239CRD1	381	T1	5.7	19	6.4007	NovaSeq	255586648	2x100	0.11196	0.006063	0.008836	0.935099	0.611777	5.526
DL003239CRD2	381	T2	11.3	19	5.42696	NovaSeq	216926287	2x100	0.121175	0.007764	0.009622	0.918268	0.519698	6.606
DL003239CRD3	381	T3	15	19	6.09703	NovaSeq	248322020	2x100	0.113117	0.006111	0.008417	0.925135	0.571743	9.72
DL003239CRD4	381	T4	12.2	19	5.51084	NovaSeq	227622209	2x100	0.110018	0.006036	0.008548	0.923344	0.531773	13.41
DL003239CRD5	381	T5	10.1	19	6.47688	NovaSeq	268387999	2x100	0.110551	0.005586	0.008882	0.936403	0.622885	13.95
DL003240CRD0	385	T0	1.7	23	9.76516	NovaSeq	387174223	2x100	0.110494	0.005611	0.00949	0.949398	0.81016	1.206
DL003240CRD1	385	T1	7.3	23	6.0812	NovaSeq	239660159	2x100	0.104411	0.004896	0.01005	0.929856	0.598406	5.094
DL003240CRD2	385	T2	5.3	23	5.51702	NovaSeq	218287494	2x100	0.106756	0.005499	0.010058	0.924819	0.548866	1.962
DL003240CRD3	385	T3	8.9	23	6.12044	NovaSeq	245725117	2x100	0.107979	0.005989	0.009698	0.926023	0.587146	28.08
DL003240CRD4	385	T4	4	23	6.78679	NovaSeq	277413662	2x100	0.134096	0.009004	0.009897	0.910029	0.558528	1.44
DL003241CRD0	390	T0	6.5	20 (2x)	6.91508	NovaSeq	271907969	2x100	0.095302	0.003636	0.009448	0.94746	0.750395	136.8
DL003241CRD1	390	T1	8.3	20	5.16788	NovaSeq	210467321	2x100	0.093049	0.003522	0.009238	0.939404	0.579792	49.86
DL003241CRD2	390	T2	14.3	20	6.57383	NovaSeq	258362860	2x100	0.088546	0.00361	0.009519	0.945892	0.737574	31.14
DL003242CRD0	402	T0	8.5	19	5.69216	NovaSeq	232274549	2x100	0.112351	0.006641	0.009163	0.929712	0.565355	22.14
DL003242CRD1	402	T1	8.5	19	4.50001	NovaSeq	184841630	2x100	0.130555	0.011538	0.009711	0.894889	0.428519	4.266
DL003242CRD2	402	T2	12.4	19	5.81606	NovaSeq	235071252	2x100	0.115251	0.007423	0.009552	0.922708	0.556981	6.534
DL003242CRD3	402	T3	11.4	19	5.64314	NovaSeq	226007913	2x100	0.104935	0.005357	0.009508	0.928414	0.567214	7.956
DL003242CRD4	402	T4	9.6	19	6.26048	NovaSeq	250460473	2x100	0.108852	0.007593	0.009795	0.931311	0.609038	4.68
DL003242CRD5	402	T5	8.3	19	4.77245	NovaSeq	193626849	2x100	0.122634	0.011268	0.009998	0.887957	0.439897	4.05
DL003243CRD0	405	T1	8.4	23	6.481	NovaSeq	257567144	2x100	0.111491	0.006075	0.010621	0.933007	0.623376	5.526
DL003243CRD1	405	T2	8.8	23	6.54282	NovaSeq	260774179	2x100	0.105969	0.005447	0.009847	0.93414	0.631597	8.424
DL003244CRD0	413	T0	1.8	20	7.11218	NovaSeq	278344710	2x100	0.123142	0.008185	0.010438	0.924581	0.588887	2.52
DL003244CRD1	413	T1	3.6	20	6.17307	NovaSeq	239804148	2x100	0.110424	0.005372	0.009903	0.931949	0.596519	2.826
DL003244CRD2	413	T2	7.1	20	7.77656	NovaSeq	309121658	2x100	0.117901	0.006479	0.009419	0.941662	0.682004	2.916
DL003244CRD3	413	T3	3.1	20	6.61695	NovaSeq	261015748	2x100	0.115971	0.005865	0.009613	0.925454	0.585553	1.53
DL003244CRD4	413	T4	2.4	20	5.21054	NovaSeq	208511973	2x100	0.119961	0.006166	0.009795	0.891162	0.465145	1.206
DL003245CRD0	415	T0	12.4	21	5.82738	NovaSeq	231096808	2x100	0.10367	0.004626	0.009697	0.933753	0.596067	8.262
DL003245CRD1	415	T1	9	21	5.91713	NovaSeq	233741729	2x100	0.116283	0.007012	0.009831	0.90561	0.524697	7.668
DL003246CRD0	418	T0	2.1	20	8.87186	NovaSeq	352757441	2x100	0.125363	0.008643	0.010906	0.948328	0.771693	6.948
DL003246CRD1	418	T1	6.5	20	6.84112	NovaSeq	266519652	2x100	0.112727	0.005942	0.010388	0.930489	0.619717	4.518
DL003246CRD2	418	T2	6	20	7.96577	NovaSeq	309707055	2x100	0.107486	0.005093	0.009982	0.944256	0.726336	3.06
DL003246CRD3	418	T3	4.4	20	5.98858	NovaSeq	236709585	2x100	0.11119	0.005874	0.010763	0.932529	0.599213	3.168
DL003246CRD4	418	T4	3.3	20	7.09828	NovaSeq	283014232	2x100	0.12313	0.008431	0.010294	0.928991	0.622837	2.25
DL003246CRD5	418	T5	7.9	20	5.66823	NovaSeq	229130451	2x100	0.118321	0.013773	0.012339	0.911495	0.530583	15.21
DL003247CRD0	419	T0	9.4	21 (2x)	6.2846	NovaSeq	256145133	2x100	0.103694	0.005141	0.00924	0.940375	0.659036	60.48
DL003247CRD1	419	T1	6	21	5.01836	NovaSeq	198261514	2x100	0.109206	0.00537	0.009516	0.904293	0.484159	9.27
DL003248CRD0	424	T0	5.3	21	8.19647	NovaSeq	320373983	2x100	0.109505	0.005754	0.009937	0.944587	0.740997	2.322
DL003248CRD1	424	T1	6.5	21	6.29117	NovaSeq	250649082	2x100	0.127115	0.00946	0.010214	0.92359	0.572098	5.022
DL003248CRD2	424	T2	10.8	21	6.76007	NovaSeq	271963259	2x100	0.117275	0.006607	0.01056	0.930327	0.619827	14.13
DL003248CRD3	424	T3	6.4	21	5.88732	NovaSeq	235514572	2x100	0.117713	0.006795	0.01005	0.925641	0.576185	2.628
DL003249CRD0	435	T0	8.2	21	6.45715	NovaSeq	272223692	2x100	0.121144	0.006558	0.009008	0.924804	0.593703	7.614
DL003249CRD1	435	T1	7.2	21	6.88219	NovaSeq	281936519	2x100	0.127827	0.009029	0.009153	0.919521	0.585804	2.34
DL003249CRD2	435	T2	10.8	21	5.62991	NovaSeq	228569250	2x100	0.108991	0.005686	0.009293	0.921174	0.552015	3.546
DL003249CRD3	435	T3	6.1	21	5.42583	NovaSeq	217143441	2x100	0.107214	0.005058	0.010133	0.919431	0.533775	2.268
DL003250CRD0	440	T0	6.2	23	6.68772	NovaSeq	275716284	2x100	0.13549	0.010036	0.00993	0.926733	0.605389	7.092
DL003250CRD1	440	T1	9	23	5.80999	NovaSeq	232484623	2x100	0.109485	0.005836	0.009747	0.932517	0.595321	5.202
DL003250CRD2	440	T2	11	23	5.78429	NovaSeq	235171669	2x100	0.109527	0.006422	0.009744	0.932995	0.598856	40.86
DL004052CRD0	1	T1	9.5	1	5.55288	NovaSeq	228243625	2x100	0.122936	0.009527	0.012897	0.878495	0.462267
DL004052CRD0_1	1	T2	10.1	1	5.32472	NovaSeq	215782461	2x100	0.104308	0.007018	0.01409	0.910965	0.506595
DL004053CRD0	5	T1	3.9	1	5.11906	NovaSeq	206794909	2x100	0.135292	0.011369	0.013077	0.863497	0.415879
DL004053CRD0_1	5	T2	2.9	1	6.32294	NovaSeq	250597257	2x100	0.126677	0.00937	0.013668	0.906889	0.521846
DL004053CRD0_2	5	T3	7.9	1	5.00309	NovaSeq	218818408	2x100	0.142383	0.016299	0.013544	0.88325	0.434138
DL004054CRD0	10	T1	4.4	3	5.64759	NovaSeq	217625541	2x100	0.105555	0.006648	0.01435	0.933139	0.583937
DL004054CRD0_1	10	T2	8.9	3	4.51686	NovaSeq	192362053	2x100	0.114725	0.007303	0.013556	0.90876	0.443503
DL004054CRD0_2	10	T3	4	3	8.1672	NovaSeq	315927063	2x100	0.107681	0.006098	0.012828	0.940755	0.713503
DL004054CRD0_3	10	T4	9.9	3	5.10645	NovaSeq	212135508	2x100	0.116594	0.010008	0.0125	0.894737	0.466874
DL004054CRD0_4	10	T5	12.6	3	5.55586	NovaSeq	227519722	2x100	0.10427	0.006747	0.013055	0.926736	0.56034
DL004054CRD0_5	10	T6	11.1	3	4.97297	NovaSeq	204024396	2x100	0.109428	0.008786	0.012582	0.903481	0.470297
DL004055CRD0	15	T1	3	1	5.78531	NovaSeq	224372401	2x100	0.109758	0.00713	0.013931	0.924585	0.551875
DL004055CRD0_1	15	T2	12.8	1	5.25098	NovaSeq	224127349	2x100	0.114954	0.007359	0.01247	0.896641	0.478687
DL004055CRD0_2	15	T3	6.8	1	5.9106	NovaSeq	234834595	2x100	0.115513	0.007492	0.013509	0.924944	0.559248
DL004055CRD0_3	15	T4	5.7	1	5.17775	NovaSeq	207343501	2x100	0.104801	0.005826	0.01298	0.92828	0.5268
DL004055CRD0_4	15	T0	3.4	1	6.42422	NovaSeq	249408390	2x100	0.111601	0.007245	0.014354	0.933843	0.597025
DL004056CRD0	23	T1	6.3	1	5.35757	NovaSeq	210956551	2x100	0.114296	0.007039	0.014856	0.915585	0.516877
DL004056CRD0_1	23	T2	7.2	1	6.02558	NovaSeq	237994402	2x100	0.1127	0.006479	0.012915	0.918361	0.540755
DL004056CRD0_2	23	T3	9.7	1	6.27633	NovaSeq	253538914	2x100	0.121408	0.008796	0.012868	0.919255	0.558832
DL004056CRD0_3	23	T4	8.5	1	5.921	NovaSeq	233793468	2x100	0.108544	0.006444	0.013001	0.926617	0.573113
DL004056CRD0_4	23	T5	8	1	5.81036	NovaSeq	225088201	2x100	0.107184	0.005893	0.013714	0.935379	0.586277
DL004057CRD0	48	T0	5.9	2	5.62042	NovaSeq	238164986	2x100	0.123226	0.010075	0.013379	0.903358	0.484481
DL004057CRD0_1	48	T1	6	2	4.73278	NovaSeq	188099292	2x100	0.109704	0.007375	0.014591	0.89372	0.437089
DL004057CRD0_2	48	T2	8.3	2	5.93859	NovaSeq	234921715	2x100	0.106506	0.006683	0.015136	0.926015	0.571631
DL004057CRD0_3	48	T3	4.9	2	5.69723	NovaSeq	222719745	2x100	0.107087	0.006036	0.014827	0.927713	0.551419
DL004057CRD0_4	48	T4	3	2	8.09557	NovaSeq	309605065	2x100	0.103932	0.005778	0.014086	0.94418	0.710885
DL004057CRD0_5	48	T5	1.6	2	6.65304	NovaSeq	252770957	2x100	0.10646	0.00685	0.01479	0.931288	0.608395
DL004057CRD0_6	48	T6	1.7	2	6.64799	NovaSeq	254103598	2x100	0.106302	0.006807	0.014633	0.927786	0.595908
DL004057CRD0_7	48	T7	2.1	2	5.10472	NovaSeq	197743380	2x100	0.108403	0.00703	0.014911	0.907042	0.485467
DL004058CRD0	50	T1	7.3	2	6.53179	NovaSeq	255576464	2x100	0.108719	0.006183	0.013819	0.933319	0.613114
DL004058CRD0_1	50	T2	4	2	5.2298	NovaSeq	200765889	2x100	0.10381	0.005192	0.014627	0.933475	0.546469
DL004058CRD0_2	50	T3	6.6	2	6.28813	NovaSeq	248133975	2x100	0.108082	0.005493	0.013752	0.939795	0.634274
DL004058CRD0_3	50	T4	5.7	2	5.38279	NovaSeq	213535504	2x100	0.110141	0.006134	0.014231	0.924872	0.5341
DL004058CRD0_4	50	T5	3.8	2	5.09932	NovaSeq	195766380	2x100	0.109717	0.007782	0.014948	0.923689	0.50735
DL004059CRD0	56	T0	7.2	2	4.83495	NovaSeq	198479698	2x100	0.112961	0.00613	0.014363	0.919801	0.486875
DL004059CRD0_1	56	T1	7	2	4.54417	NovaSeq	180495842	2x100	0.115556	0.008385	0.015956	0.906463	0.44377
DL004060CRD0	63	T0	5.8	4	7.23359	NovaSeq	284472976	2x100	0.106498	0.004819	0.013031	0.92762	0.665511
DL004060CRD0_1	63	T1	9.6	4	5.87836	NovaSeq	240658888	2x100	0.104049	0.006131	0.013155	0.91635	0.549699
DL004060CRD0_2	63	T2	12.2	4	6.76583	NovaSeq	274246099	2x100	0.101641	0.005217	0.012829	0.933356	0.642175
DL004060CRD0_3	63	T3	10.4	4	6.81849	NovaSeq	265843928	2x100	0.101726	0.006052	0.012821	0.931418	0.623692
DL004061CRD0	64	T1	10.1	4	5.40925	NovaSeq	213667488	2x100	0.102165	0.006107	0.012131	0.918593	0.531954
DL004061CRD0_1	64	T2	10.5	4	5.61081	NovaSeq	224131535	2x100	0.100312	0.005561	0.01273	0.928334	0.566179
DL004061CRD0_2	64	T3	10.2	4	5.65154	NovaSeq	228438693	2x100	0.103765	0.006166	0.011923	0.916281	0.543388
DL004061CRD0_3	64	T4	11.7	4	7.15194	NovaSeq	290100808	2x100	0.104125	0.006786	0.012213	0.933381	0.652182
DL004061CRD0_4	64	T5	11.8	4	6.19356	NovaSeq	251134011	2x100	0.098578	0.004555	0.012534	0.933722	0.620637
DL004061CRD0_5	64	T6	9.5	4	5.51644	NovaSeq	223876481	2x100	0.105803	0.007107	0.012046	0.918119	0.531167
DL004062CRD0	71	T0	10.7	3	6.43527	NovaSeq	252165518	2x100	0.102439	0.004962	0.013468	0.942884	0.686164
DL004062CRD0_1	71	T1	8.4	3	5.80757	NovaSeq	225584935	2x100	0.101177	0.00586	0.012619	0.932387	0.589486
DL004062CRD0_2	71	T2	6.5	3	7.06532	NovaSeq	270732174	2x100	0.100769	0.006144	0.013542	0.940932	0.678985
DL004062CRD0_3	71	T3	8.8	3	6.56853	NovaSeq	256349468	2x100	0.097694	0.004585	0.013993	0.943513	0.690494
DL004063CRD0	77	T0	4	3	7.22955	NovaSeq	282028037	2x100	0.102837	0.005137	0.012691	0.951739	0.759722
DL004063CRD0_1	77	T1	13.2	3	5.48009	NovaSeq	223185577	2x100	0.103968	0.005488	0.013162	0.920501	0.527883
DL004063CRD0_2	77	T2	9.8	3	6.80636	NovaSeq	278023438	2x100	0.112647	0.008419	0.013692	0.93331	0.614303
DL004063CRD0_3	77	T3	10.3	3	5.50568	NovaSeq	227748277	2x100	0.112222	0.007521	0.013323	0.898623	0.486422
DL004063CRD0_4	77	T4	4.7	3	8.02882	NovaSeq	304730910	2x100	0.104333	0.006005	0.013587	0.949808	0.745972
DL004064CRD0	83	T0	2.9	6	4.84753	NovaSeq	188338067	2x100	0.100481	0.004622	0.011189	0.936142	0.522197
DL004064CRD0_1	83	T1	13.3	6	4.30407	NovaSeq	178479989	2x100	0.103937	0.005285	0.011633	0.896043	0.412637
DL004065CRD0	93	T0	10.8	10	6.77799	NovaSeq	271881976	2x100	0.11214	0.005668	0.011534	0.946506	0.687546
DL004065CRD0_1	93	T1	7	10	6.55167	NovaSeq	259202424	2x100	0.113314	0.006541	0.011883	0.933509	0.592193
DL004066CRD0	103	T0	4.6	6	3.96598	NovaSeq	158319196	2x100	0.107395	0.004698	0.010854	0.918361	0.378437
DL004066CRD0_1	103	T1	5.6	6	5.38972	NovaSeq	209961346	2x100	0.106453	0.005212	0.011125	0.927793	0.535784
DL004066CRD0_2	103	T2	5.3	6	5.09291	NovaSeq	196370699	2x100	0.112315	0.006444	0.01201	0.920857	0.506663
DL004066CRD0_3	103	T3	8	6	5.1297	NovaSeq	199204681	2x100	0.105362	0.005154	0.011945	0.925633	0.516183
DL004066CRD0_4	103	T5	4.5	6	4.3259	NovaSeq	168636279	2x100	0.112521	0.006533	0.01189	0.90041	0.412645
DL004066CRD0_5	103	T6	6.7	6	6.04193	NovaSeq	233410859	2x100	0.11	0.005607	0.011635	0.924832	0.568575
DL004066CRD0_6	103	T4	6.5	6	5.93482	NovaSeq	228543024	2x100	0.109684	0.005737	0.012386	0.929032	0.573215
DL004066CRD0_7	103	T7	3.6	6	5.38387	NovaSeq	211319263	2x100	0.126329	0.009571	0.012341	0.897856	0.480711
DL004066CRD0_8	103	T8	7.8	6	5.51016	NovaSeq	211281827	2x100	0.103115	0.00467	0.011309	0.93017	0.56391
DL004066CRD0_9	103	T9	2.6	6	6.06231	NovaSeq	235053024	2x100	0.118092	0.007584	0.012758	0.908959	0.519261
DL004067CRD0_1	107	T0	2.9	7	5.14832	NovaSeq	204122975	2x100	0.117228	0.007924	0.012635	0.897895	0.471085
DL004067CRD0_2	107	T1	4.4	7	5.44751	NovaSeq	213353309	2x100	0.112887	0.006957	0.011657	0.901991	0.486275
DL004067CRD0_3	107	T2	8.1	7	7.51882	NovaSeq	291612093	2x100	0.103354	0.004864	0.01181	0.945588	0.702725
DL004067CRD0_4	107	T3	14.4	7	5.11785	NovaSeq	209828524	2x100	0.108066	0.005849	0.012204	0.918898	0.511373
DL004067CRD0_5	107	T4	13.7	7	5.04556	NovaSeq	204784744	2x100	0.102101	0.004572	0.011836	0.91917	0.500761
DL004067CRD0_6	107	T5	7.3	7	6.71186	NovaSeq	258905335	2x100	0.10347	0.004666	0.011244	0.940281	0.645254
DL004067CRD0_7	107	T6	4.4	7	6.21546	NovaSeq	242130157	2x100	0.110611	0.005851	0.011278	0.930021	0.578029
DL004068CRD0	110	T0	4.9	4	7.31768	NovaSeq	282786837	2x100	0.096901	0.003998	0.011832	0.947837	0.771687
DL004068CRD0_1	110	T1	6.6	4	6.76272	NovaSeq	260250061	2x100	0.105973	0.006008	0.012786	0.932098	0.619405
DL004068CRD0_2	110	T2	12.8	4	5.93919	NovaSeq	238077844	2x100	0.099303	0.004848	0.011804	0.934656	0.613881
DL004068CRD0_3	110	T3	8.2	4	7.08493	NovaSeq	274195637	2x100	0.101532	0.005587	0.012876	0.94273	0.702681
DL004068CRD0_4	110	T4	10	4	6.96891	NovaSeq	270602860	2x100	0.099667	0.004642	0.012169	0.943389	0.70629
DL004069CRD0	116	T0	8.1	10	6.64874	NovaSeq	275355709	2x100	0.107334	0.004853	0.011417	0.937994	0.641596
DL004069CRD0_1	116	T1	10.3	10	5.32144	NovaSeq	212875383	2x100	0.109074	0.006252	0.011871	0.920412	0.521105
DL004070CRD0	117	T0	5.5	11	5.60357	NovaSeq	231997803	2x100	0.11381	0.005943	0.012048	0.940901	0.586486
DL004070CRD0_1	117	T1	7.1	11	4.96142	NovaSeq	203028601	2x100	0.129016	0.008671	0.012841	0.8777	0.436834
DL004071CRD0_1	129	T0	6.7	5	5.82581	NovaSeq	237910146	2x100	0.116873	0.006152	0.01335	0.934341	0.578501
DL004071CRD0_10	129	T9	4.2	5	4.9192	NovaSeq	186257398	2x100	0.103441	0.005702	0.011331	0.920671	0.490307
DL004071CRD0_11	129	T10	2.7	5	6.59183	NovaSeq	251649155	2x100	0.110638	0.006502	0.011336	0.912594	0.545609
DL004071CRD0_12	129	T11	3.3	5	4.97471	NovaSeq	193165533	2x100	0.111287	0.006536	0.011053	0.889639	0.446162
DL004071CRD0_13	129	T12	2.3	5	5.41233	NovaSeq	209937688	2x100	0.115646	0.008409	0.011352	0.88356	0.466938
DL004071CRD0_14	129	T13	1.1	5	5.8182	NovaSeq	218333269	2x100	0.102665	0.007676	0.012895	0.918928	0.536221
DL004071CRD0_2	129	T1	9.6	5	6.83415	NovaSeq	263149048	2x100	0.102802	0.005404	0.012717	0.93989	0.655736
DL004071CRD0_3	129	T2	10.3	5	5.49988	NovaSeq	214773219	2x100	0.103008	0.005856	0.013005	0.923057	0.535313
DL004071CRD0_4	129	T3	6.9	5	4.47044	NovaSeq	171058188	2x100	0.102115	0.004666	0.011839	0.908299	0.434905
DL004071CRD0_5	129	T4	9.7	5	4.10005	NovaSeq	158339445	2x100	0.099301	0.004035	0.011722	0.913237	0.398802
DL004071CRD0_6	129	T5	4.3	5	6.2523	NovaSeq	241935791	2x100	0.129254	0.010649	0.011621	0.905375	0.517293
DL004071CRD0_7	129	T6	1	5	5.49512	NovaSeq	216294649	2x100	0.117738	0.009112	0.012451	0.844544	0.410015
DL004071CRD0_8	129	T7	3	5	5.32519	NovaSeq	202814078	2x100	0.105065	0.005741	0.011816	0.916971	0.51044
DL004071CRD0_9	129	T8	2.6	5	5.70486	NovaSeq	218881119	2x100	0.102226	0.004623	0.011928	0.926884	0.553132
DL004072CRD0	131	T0	5.9	12	5.79479	NovaSeq	240679931	2x100	0.112489	0.00573	0.011796	0.931571	0.568391
DL004072CRD0_1	131	T1	12.8	12	4.44192	NovaSeq	186866672	2x100	0.122133	0.010327	0.011636	0.872561	0.400727
DL004073CRD0	135	T0	7.1	7	5.54025	NovaSeq	221489527	2x100	0.103666	0.004747	0.010621	0.937112	0.560336
DL004073CRD0_1	135	T1	8.2	7	6.05907	NovaSeq	238753494	2x100	0.109082	0.005897	0.011503	0.898977	0.526403
DL004073CRD0_2	135	T2	10.6	7	5.46392	NovaSeq	213252158	2x100	0.101267	0.004997	0.012373	0.926286	0.5467
DL004073CRD0_3	135	T3	10.4	7	5.75881	NovaSeq	226593322	2x100	0.101166	0.005068	0.010713	0.926141	0.558592
DL004073CRD0_4	135	T4	8.6	7	6.65504	NovaSeq	262223732	2x100	0.10723	0.006428	0.010803	0.921123	0.561308
DL004073CRD0_5	135	T5	13.1	7	5.67889	NovaSeq	225733950	2x100	0.099455	0.004696	0.010693	0.933017	0.578652
DL004073CRD0_6	135	T6	12.7	7	5.46948	NovaSeq	216771324	2x100	0.101601	0.005039	0.011107	0.927152	0.541225
DL004074CRD0	141	T1	1.7	6	7.28421	NovaSeq	277599577	2x100	0.115512	0.00874	0.013765	0.944204	0.671623
DL004074CRD0_1	141	T2	1.5	6	7.54173	NovaSeq	283296271	2x100	0.1108	0.007789	0.013778	0.950709	0.731166
DL004074CRD0_2	141	T3	1.8	6	7.57003	NovaSeq	285861727	2x100	0.108738	0.006972	0.012659	0.951845	0.749006
DL004075CRD0	153	T0	3.8	21	6.27486	NovaSeq	247058125	2x100	0.102445	0.004684	0.011787	0.948075	0.680351
DL004075CRD0_1	153	T1	4.6	21	6.14405	NovaSeq	242349850	2x100	0.110326	0.00613	0.011985	0.928904	0.586723
DL004075CRD0_2	153	T2	5	21	7.64393	NovaSeq	299540210	2x100	0.106195	0.004964	0.011467	0.944207	0.69599
DL004076CRD0	161	T0	6.3	12	5.21331	NovaSeq	204469233	2x100	0.100589	0.003943	0.012107	0.937689	0.570117
DL004076CRD0_1	161	T1	13.2	12	7.17852	NovaSeq	290086792	2x100	0.103731	0.00595	0.01183	0.939329	0.684226
DL004077CRD0	173	T1	5	12	5.5124	NovaSeq	219260900	2x100	0.109853	0.004799	0.012384	0.915453	0.539829
DL004077CRD0_1	173	T2	12	12	5.63156	NovaSeq	230215281	2x100	0.107671	0.005665	0.011741	0.918867	0.536393
DL004078CRD0	182	T0	6.8	8	6.21114	NovaSeq	249779092	2x100	0.113642	0.005394	0.011005	0.937816	0.614862
DL004078CRD0_1	182	T1	10	8	5.49427	NovaSeq	217200879	2x100	0.102799	0.004389	0.01133	0.934739	0.567982
DL004078CRD0_2	182	T2	9.8	8	6.07619	NovaSeq	241927863	2x100	0.108	0.00545	0.011827	0.937173	0.606762
DL004078CRD0_3	182	T3	8	8	5.74736	NovaSeq	226935703	2x100	0.110999	0.005893	0.011392	0.911956	0.521472
DL004078CRD0_4	182	T4	7.6	8	7.87218	NovaSeq	313060148	2x100	0.110254	0.005648	0.01072	0.936416	0.654919
DL004079CRD0	188	T0	7.7	26	6.51182	NovaSeq	263839286	2x100	0.098873	0.004738	0.011273	0.941064	0.670143
DL004079CRD0_1	188	T1	5.7	26	5.63515	NovaSeq	218543193	2x100	0.100762	0.00525	0.011922	0.928293	0.570003
DL004080CRD0	191	T1	4.1	21	5.43555	NovaSeq	213617353	2x100	0.102241	0.004467	0.010414	0.928618	0.556827
DL004080CRD0_1	191	T2	1.6	21	5.13682	NovaSeq	203768570	2x100	0.113097	0.006896	0.011151	0.89183	0.473645
DL004080CRD0_2	191	T3	2.4	21	5.05264	NovaSeq	209585858	2x100	0.133101	0.010923	0.010586	0.890889	0.444753
DL004081CRD0	195	T0	4.3	8	5.92786	NovaSeq	232061742	2x100	0.103117	0.004142	0.010956	0.943928	0.636649
DL004081CRD0_1	195	T1	8.2	8	6.48573	NovaSeq	254562056	2x100	0.101903	0.004512	0.01115	0.944411	0.665708
DL004081CRD0_2	195	T2	6.7	8	5.52562	NovaSeq	218982767	2x100	0.110586	0.005821	0.011665	0.917876	0.52845
DL004082CRD0	211	T0	6.3	8	7.25035	NovaSeq	287139289	2x100	0.096058	0.004674	0.010988	0.948018	0.757421
DL004082CRD0_1	211	T1	9.7	8	6.08303	NovaSeq	239138588	2x100	0.098353	0.004635	0.011285	0.931792	0.599813
DL004082CRD0_2	211	T2	11.4	8	7.11967	NovaSeq	285789519	2x100	0.103828	0.005565	0.010687	0.933219	0.637787
DL004082CRD0_3	211	T3	5.2	8	5.994	NovaSeq	237534287	2x100	0.105979	0.006	0.011398	0.920083	0.54735
DL004082CRD0_4	211	T4	9.1	8	4.83896	NovaSeq	196302613	2x100	0.110023	0.008469	0.011243	0.876038	0.42509
DL004082CRD0_5	211	T5	1.6	8	5.48422	NovaSeq	222884612	2x100	0.143166	0.01391	0.012089	0.826635	0.387438
DL004082CRD0_6	211	T6	10.5	8	5.66507	NovaSeq	226007094	2x100	0.09726	0.004923	0.012396	0.929448	0.573374
DL004083CRD0	216	T0	3	9	5.84396	NovaSeq	219981840	2x100	0.097969	0.004456	0.011757	0.941628	0.63671
DL004083CRD0_1	216	T1	6.1	9	5.56664	NovaSeq	215045931	2x100	0.103108	0.005278	0.011528	0.921536	0.540991
DL004083CRD0_2	216	T2	4.5	9	6.68334	NovaSeq	262277029	2x100	0.112747	0.006404	0.010814	0.914975	0.565069
DL004083CRD0_3	216	T3	9.5	9	4.06171	NovaSeq	176454187	2x100	0.14907	0.017178	0.01018	0.860448	0.362198
DL004083CRD0_4	216	T4	7	9	5.30017	NovaSeq	206692803	2x100	0.108882	0.006434	0.011532	0.910831	0.503109
DL004083CRD0_5	216	T5	8.9	9	5.49807	NovaSeq	211387035	2x100	0.100504	0.00489	0.011198	0.927279	0.550713
DL004083CRD0_6	216	T6	7.9	9	5.81349	NovaSeq	226207685	2x100	0.106784	0.005977	0.01186	0.917431	0.55027
DL004083CRD0_7	216	T7	5	9	5.60117	NovaSeq	212626941	2x100	0.108186	0.006829	0.01145	0.911161	0.520721
DL004084CRD0	220	T0	6.7	9	6.50023	NovaSeq	252961754	2x100	0.102668	0.00439	0.011876	0.948275	0.695919
DL004084CRD0_1	220	T1	12.1	9	5.7142	NovaSeq	231335759	2x100	0.111725	0.007174	0.012027	0.912388	0.521923
DL004084CRD0_2	220	T2	9.9	9	5.63279	NovaSeq	228966762	2x100	0.114467	0.007113	0.011238	0.912466	0.522578
DL004084CRD0_3	220	T3	9.6	9	5.47305	NovaSeq	215500146	2x100	0.108565	0.006319	0.012017	0.923027	0.526142
DL004084CRD0_4	220	T4	7.7	9	6.55948	NovaSeq	261403367	2x100	0.114671	0.006232	0.012421	0.929685	0.587669
DL004084CRD0_5	220	T5	8	9	5.58838	NovaSeq	219136984	2x100	0.102673	0.004421	0.0123	0.935433	0.579068
DL004084CRD0_6	220	T6	7.4	9	6.6353	NovaSeq	261008367	2x100	0.113761	0.006964	0.011533	0.928996	0.597899
DL004085CRD0	221	T0	14	10	5.37742	NovaSeq	223772975	2x100	0.101139	0.00459	0.011247	0.933744	0.568542
DL004085CRD0_1	221	T1	13.9	10	4.94345	NovaSeq	204727948	2x100	0.108914	0.006858	0.011877	0.901642	0.47431
DL004085CRD0_2	221	T2	8.9	10	6.06501	NovaSeq	237039258	2x100	0.115397	0.011217	0.011706	0.918505	0.556066
DL004085CRD0_3	221	T3	14.1	10	5.23811	NovaSeq	216145664	2x100	0.102913	0.005633	0.011554	0.922166	0.527118
DL004085CRD0_4	221	T4	10.4	10	6.86524	NovaSeq	276047080	2x100	0.10424	0.005275	0.011946	0.929755	0.622234
DL004086CRD0	238	T0	7.7	10	5.28753	NovaSeq	206321450	2x100	0.099664	0.003796	0.011792	0.941409	0.580287
DL004086CRD0_1	238	T1	4.4	10	6.64694	NovaSeq	262528377	2x100	0.112369	0.006691	0.011757	0.923686	0.580684
DL004086CRD0_2	238	T2	4.2	10	6.40794	NovaSeq	252456676	2x100	0.11115	0.005581	0.012273	0.922542	0.565515
DL004086CRD0_3	238	T3	7.4	10	5.74382	NovaSeq	228631623	2x100	0.113167	0.007161	0.011594	0.923485	0.55142
DL004086CRD0_4	238	T4	4.5	10	5.53754	NovaSeq	223426761	2x100	0.133121	0.010999	0.012344	0.888737	0.474976
DL004086CRD0_5	238	T5	6.8	10	6.66419	NovaSeq	259682918	2x100	0.103608	0.004937	0.012148	0.94171	0.656549
DL004087CRD0	246	T0	5.7	11	5.694	NovaSeq	229719619	2x100	0.106836	0.003912	0.01186	0.940697	0.613592
DL004087CRD0_1	246	T1	8.8	11	5.34999	NovaSeq	217357043	2x100	0.122848	0.007194	0.012196	0.909603	0.50063
DL004087CRD0_10	246	T10	3.2	11	6.53548	NovaSeq	256181564	2x100	0.113953	0.006502	0.012078	0.928517	0.596331
DL004087CRD0_11	246	T11	2.8	11	5.70502	NovaSeq	222183235	2x100	0.115901	0.007399	0.012251	0.902798	0.509481
DL004087CRD0_12	246	T12	2.8	11	5.14926	NovaSeq	203375285	2x100	0.109944	0.00599	0.012601	0.909292	0.488113
DL004087CRD0_2	246	T2	7.2	11	5.38607	NovaSeq	214692747	2x100	0.110561	0.005511	0.01241	0.921108	0.523796
DL004087CRD0_3	246	T3	8.9	11	5.08715	NovaSeq	209124841	2x100	0.115915	0.006182	0.011997	0.907895	0.491005
DL004087CRD0_4	246	T4	11.3	11	4.92257	NovaSeq	222565443	2x100	0.153906	0.016116	0.010717	0.892428	0.448949
DL004087CRD0_5	246	T5	3.7	11	5.73595	NovaSeq	226400912	2x100	0.121956	0.007099	0.012652	0.910377	0.512877
DL004087CRD0_6	246	T6	5	11	5.32704	NovaSeq	209630838	2x100	0.117913	0.007439	0.012231	0.915639	0.504315
DL004087CRD0_7	246	T7	1.9	11	6.22027	NovaSeq	245102035	2x100	0.113307	0.006672	0.012915	0.912728	0.537763
DL004087CRD0_8	246	T8	2.5	11	5.98961	NovaSeq	237204754	2x100	0.118848	0.007721	0.01214	0.906875	0.521291
DL004087CRD0_9	246	T9	4	11	6.80779	NovaSeq	265082380	2x100	0.105498	0.004686	0.011899	0.941806	0.66451
DL004088CRD0	253	T0	11.8	12	5.44309	NovaSeq	226774796	2x100	0.10541	0.006232	0.012435	0.931338	0.558171
DL004088CRD0_1	253	T1	7.9	12	5.6227	NovaSeq	226660138	2x100	0.115459	0.008219	0.011433	0.912758	0.52352
DL004088CRD0_2	253	T2	15	12	5.40271	NovaSeq	221081116	2x100	0.131738	0.011168	0.012122	0.901044	0.480626
DL004088CRD0_3	253	T3	7.8	12	5.67536	NovaSeq	241808158	2x100	0.139975	0.016966	0.011718	0.908188	0.514448
DL004089CRD0	259	T0	3.8	12	6.77547	NovaSeq	260803546	2x100	0.099389	0.004667	0.011718	0.949679	0.717319
DL004089CRD0_1	259	T1	2.8	12	5.8153	NovaSeq	228203477	2x100	0.117089	0.0069	0.011499	0.924573	0.551317
DL004089CRD0_2	259	T2	5.8	12	5.28553	NovaSeq	203805180	2x100	0.111668	0.006175	0.01218	0.930866	0.543624
DL004089CRD0_3	259	T3	12.4	12	4.29601	NovaSeq	174835330	2x100	0.1123	0.006595	0.0107	0.898618	0.41243
DL004089CRD0_4	259	T4	4.6	12	5.62067	NovaSeq	217807849	2x100	0.110974	0.0063	0.010711	0.92148	0.541704
DL004090CRD0	264	T0	1.3	13	4.65683	NovaSeq	183369899	2x100	0.099199	0.004091	0.010547	0.927668	0.486009
DL004090CRD0_1	264	T1	6	13	5.06068	NovaSeq	194697182	2x100	0.100914	0.004674	0.011539	0.933055	0.545593
DL004091CRD0	275	T0	5.4	16	5.93856	NovaSeq	231220901	2x100	0.103177	0.004726	0.009273	0.937995	0.629526
DL004091CRD0_1	275	T1	7.5	16	5.54615	NovaSeq	217817984	2x100	0.108589	0.00705	0.009386	0.913683	0.518399
DL004091CRD0_2	275	T2	12.2	16	5.68858	NovaSeq	225372590	2x100	0.106733	0.005667	0.009026	0.920714	0.541212
DL004091CRD0_3	275	T3	9	16	4.76671	NovaSeq	191471943	2x100	0.115128	0.008434	0.009326	0.88177	0.435368
DL004092CRD0	284	T0	0.4	17	9.00026	NovaSeq	352025860	2x100	0.126197	0.01309	0.012834	0.954587	0.79601
DL004092CRD0_1	284	T1	5.8	17	5.16816	NovaSeq	210866958	2x100	0.127601	0.009012	0.010267	0.900065	0.457869
DL004092CRD0_2	284	T3	14.5	17	5.19109	NovaSeq	216711373	2x100	0.114626	0.008039	0.009204	0.921626	0.525268
DL004092CRD0_3	284	T2	9.2	17	5.07229	NovaSeq	209828531	2x100	0.121599	0.008885	0.009583	0.873951	0.437154
DL004093CRD0	291	T0	2.5	13	4.41268	NovaSeq	185442942	2x100	0.124024	0.006073	0.010071	0.894385	0.404549
DL004093CRD0_1	291	T1	9	13	5.7336	NovaSeq	227440594	2x100	0.113075	0.005829	0.010734	0.924592	0.554227
DL004093CRD0_2	291	T2	3.9	13	6.13852	NovaSeq	242163633	2x100	0.122852	0.009417	0.011978	0.89739	0.497975
DL004093CRD0_3	291	T3	9.8	13	5.37195	NovaSeq	213462899	2x100	0.115854	0.007886	0.010856	0.903983	0.489082
DL004093CRD0_4	291	T4	9.5	13	6.25282	NovaSeq	243353105	2x100	0.100998	0.004543	0.010758	0.941233	0.642375
DL004093CRD0_5	291	T5	2.4	13	5.47417	NovaSeq	222276823	2x100	0.161399	0.015713	0.011257	0.851483	0.391932
DL004094CRD0	296	T0	3.6	13	5.87329	NovaSeq	230092459	2x100	0.121699	0.006898	0.010885	0.918877	0.5516
DL004094CRD0_1	296	T1	9.3	13	5.73134	NovaSeq	226103903	2x100	0.108725	0.005023	0.01108	0.929202	0.559797
DL004094CRD0_2	296	T2	7.8	13	5.17951	NovaSeq	202521160	2x100	0.117533	0.007576	0.012515	0.908404	0.48584
DL004094CRD0_3	296	T3	12.7	13	4.50172	NovaSeq	182094721	2x100	0.110639	0.005638	0.010251	0.896602	0.428686
DL004094CRD0_4	296	T4	7.8	13	6.34734	NovaSeq	241845321	2x100	0.107427	0.005857	0.010505	0.935554	0.611871
DL004094CRD0_5	296	T5	6.7	13	5.7671	NovaSeq	219022638	2x100	0.106024	0.006241	0.010336	0.920592	0.541071
DL004094CRD0_6	296	T6	4.7	13	6.03158	NovaSeq	228489335	2x100	0.113112	0.007748	0.011272	0.920096	0.543304
DL004095CRD0	299	T0	10.6	14	4.73707	NovaSeq	197346495	2x100	0.130866	0.010727	0.00989	0.888763	0.453118
DL004095CRD0_1	299	T1	10.7	14	5.44373	NovaSeq	214158984	2x100	0.10304	0.006025	0.010378	0.918978	0.526789
DL004095CRD0_2	299	T2	8.3	14	6.2261	NovaSeq	248757523	2x100	0.111604	0.007361	0.010888	0.918418	0.564921
DL004095CRD0_3	299	T3	9.2	14	6.2429	NovaSeq	235756570	2x100	0.095616	0.004528	0.010748	0.94013	0.649869
DL004095CRD0_4	299	T4	4.9	14	8.24019	NovaSeq	322336716	2x100	0.104741	0.004908	0.009817	0.9396	0.69979
DL004095CRD0_5	299	T5	5	14	5.83	NovaSeq	230009126	2x100	0.112287	0.010563	0.010122	0.922063	0.552217
DL004095CRD0_6	299	T6	6.9	14	7.00112	NovaSeq	266725215	2x100	0.115043	0.008404	0.010794	0.923721	0.591563
DL004095CRD0_7	299	T7	6.9	14	5.69867	NovaSeq	218749984	2x100	0.103663	0.006197	0.010776	0.933195	0.586724
DL004095CRD0_8	299	T8	4.5	14	6.99819	NovaSeq	275660438	2x100	0.127508	0.011976	0.010274	0.909168	0.558927
DL004096CRD0	313	T0	6.8	14	5.42303	NovaSeq	211288267	2x100	0.10586	0.004937	0.010475	0.936011	0.559018
DL004096CRD0_1	313	T1	5.3	14	5.86665	NovaSeq	230908364	2x100	0.114163	0.007117	0.010009	0.915129	0.525183
DL004096CRD0_2	313	T2	4.7	14	4.99466	NovaSeq	196192183	2x100	0.113538	0.007224	0.010333	0.910361	0.46922
DL004096CRD0_3	313	T3	6.2	14	3.568	NovaSeq	137053025	2x100	0.105603	0.006972	0.011003	0.887332	0.322094
DL004096CRD0_4	313	T4	12.3	14	5.72578	NovaSeq	227059221	2x100	0.10511	0.006208	0.009358	0.942366	0.622068
DL004096CRD0_5	313	T5	6	14	5.98302	NovaSeq	232558387	2x100	0.111467	0.006833	0.010557	0.933183	0.586752
DL004097CRD0	315	T0	0.1	18	0.9839	NovaSeq	38270133	2x100	0.126765	0.007697	0.011092	0.545179	0.013363
DL004097CRD0_1	315	T1	7.3	18	5.13886	NovaSeq	201435673	2x100	0.109887	0.00648	0.011213	0.9197	0.505793
DL004097CRD0_2	315	T2	7.7	18	4.70677	NovaSeq	183403146	2x100	0.108483	0.004914	0.011231	0.910202	0.457988
DL004097CRD0_3	315	T3	6.2	18	7.51249	NovaSeq	292931500	2x100	0.108949	0.005862	0.011368	0.946399	0.706857
DL004097CRD0_4	315	T4	6	18	6.68613	NovaSeq	260744164	2x100	0.113028	0.006706	0.011764	0.934381	0.620909
DL004098CRD0	323	T0	9.5	15	5.99844	NovaSeq	248649123	2x100	0.136911	0.010005	0.008435	0.930622	0.582145
DL004098CRD0_1	323	T1	9.3	15	5.69834	NovaSeq	223973028	2x100	0.113338	0.007683	0.008832	0.896753	0.487318
DL004098CRD0_2	323	T2	8.9	15	6.63609	NovaSeq	257459152	2x100	0.11136	0.006712	0.008534	0.932759	0.611482
DL004098CRD0_3	323	T3	10.9	15	5.14439	NovaSeq	204697650	2x100	0.1059	0.005934	0.008228	0.914622	0.503797
DL004098CRD0_4	323	T4	8.2	15	5.76301	NovaSeq	227678770	2x100	0.107321	0.005771	0.00875	0.922071	0.553315
DL004098CRD0_5	323	T5	7	15	5.36167	NovaSeq	214725799	2x100	0.111455	0.0065	0.008418	0.905119	0.500923
DL004098CRD0_6	323	T6	6.8	15	6.54689	NovaSeq	260237464	2x100	0.111969	0.007418	0.009657	0.930113	0.596889
DL004098CRD0_7	323	T7	12.1	15	5.29464	NovaSeq	212090331	2x100	0.103361	0.004739	0.00827	0.916542	0.515156
DL004098CRD0_8	323	T8	5.6	15	6.25487	NovaSeq	251793488	2x100	0.124353	0.010123	0.009057	0.900521	0.511685
DL004099CRD0	328	T0	6.3	15	7.03892	NovaSeq	278675913	2x100	0.116842	0.008749	0.009755	0.92009	0.571546
DL004099CRD0_1	328	T1	8.6	15	5.89626	NovaSeq	229185997	2x100	0.107458	0.005795	0.008515	0.922527	0.556942
DL004099CRD0_2	328	T2	8.5	15	5.68141	NovaSeq	219457522	2x100	0.108914	0.00676	0.009202	0.920972	0.532393
DL004099CRD0_3	328	T3	13.1	15	6.34678	NovaSeq	260894009	2x100	0.107894	0.005479	0.008771	0.939671	0.637915
DL004099CRD0_4	328	T4	8.8	15	5.5465	NovaSeq	220493202	2x100	0.106598	0.006052	0.008963	0.898081	0.490264
DL004099CRD0_5	328	T5	6.9	15	5.65964	NovaSeq	220794324	2x100	0.116738	0.006873	0.009184	0.899125	0.496018
DL004100CRD0	331	T0	5.4	17	6.16446	NovaSeq	237385160	2x100	0.109557	0.006583	0.010286	0.929838	0.577598
DL004100CRD0_1	331	T1	7.7	17	5.58738	NovaSeq	211703205	2x100	0.099576	0.004478	0.01019	0.93589	0.586368
DL004101CRD0	353	T1	7	25	5.86791	NovaSeq	237717664	2x100	0.122335	0.010081	0.011679	0.891276	0.493345
DL004101CRD0_1	353	T2	7.7	25	5.18451	NovaSeq	209051590	2x100	0.10846	0.006848	0.012438	0.907119	0.486288
DL004101CRD0_2	353	T3	11.6	25	4.49381	NovaSeq	184146166	2x100	0.107508	0.007794	0.010852	0.883697	0.426062
DL004101CRD0_3	353	T4	1.4	25	5.45968	NovaSeq	221455635	2x100	0.11817	0.00863	0.011542	0.891436	0.449608
DL004101CRD0_4	353	T5	1.7	25	5.54103	NovaSeq	225001628	2x100	0.13592	0.012794	0.012863	0.87814	0.443657
DL004102CRD0	356	T0	6.6	17	6.23109	NovaSeq	259846729	2x100	0.129241	0.010204	0.00905	0.912383	0.539515
DL004102CRD0_1	356	T1	10.3	17	6.71787	NovaSeq	258204902	2x100	0.099431	0.004434	0.010024	0.94604	0.685246
DL004102CRD0_2	356	T2	9	17	5.37765	NovaSeq	209417329	2x100	0.104102	0.005752	0.009536	0.925783	0.544321
DL004102CRD0_3	356	T3	8.3	17	5.43253	NovaSeq	213188260	2x100	0.10973	0.00747	0.010095	0.915324	0.512769
DL004102CRD0_4	356	T4	8.4	17	5.46661	NovaSeq	214706878	2x100	0.105323	0.006018	0.00927	0.919434	0.527033
DL004102CRD0_5	356	T5	5.3	17	6.58167	NovaSeq	266140272	2x100	0.136921	0.011943	0.009494	0.89782	0.511431
DL004102CRD0_6	356	T6	10	17	5.74426	NovaSeq	224393377	2x100	0.10081	0.004572	0.009087	0.928716	0.566697
DL004102CRD0_7	356	T7	6.6	17	5.2874	NovaSeq	213649086	2x100	0.131584	0.011206	0.009441	0.886332	0.453335
DL004102CRD0_8	356	T8	4.2	17	5.65221	NovaSeq	219647376	2x100	0.104569	0.006777	0.010126	0.928369	0.553303
DL004103CRD0	361	T0	6.2	26	6.92791	NovaSeq	270767401	2x100	0.11157	0.006004	0.012696	0.943709	0.678566
DL004103CRD0_1	361	T1	7.3	26	5.59673	NovaSeq	222773150	2x100	0.108192	0.005036	0.011578	0.917495	0.528875
DL004104CRD0	374	T0	7.3	26	8.3032	NovaSeq	320307577	2x100	0.098739	0.004858	0.011326	0.946233	0.760762
DL004104CRD0_1	374	T1	8.3	26	6.04866	NovaSeq	231982168	2x100	0.101127	0.005056	0.011348	0.933297	0.605456
DL004105CRD0	387	T0	7.4	25	5.31113	NovaSeq	208296326	2x100	0.104982	0.006128	0.011862	0.928473	0.53999
DL004105CRD0_1	387	T1	7.3	25	5.87167	NovaSeq	235467839	2x100	0.111775	0.007141	0.011502	0.918231	0.54482
DL004105CRD0_2	387	T2	5	25	6.82381	NovaSeq	263212839	2x100	0.114085	0.009152	0.011704	0.931736	0.612123
DL004105CRD0_3	387	T3	10.9	25	6.37531	NovaSeq	244947741	2x100	0.098399	0.004795	0.011098	0.943818	0.663591
DL004105CRD0_4	387	T4	10.3	25	5.81242	NovaSeq	241990847	2x100	0.130769	0.012879	0.011378	0.889132	0.487073
DL004105CRD0_5	387	T5	9.6	25	4.91287	NovaSeq	208942251	2x100	0.135578	0.013428	0.012026	0.870277	0.428097
DL004105CRD0_6	387	T6	6.7	25	6.57556	NovaSeq	262000670	2x100	0.119261	0.009369	0.010986	0.918385	0.563098
DL004106CRD0	392	T0	7.1	16	5.86055	NovaSeq	230165675	2x100	0.106888	0.00838	0.009391	0.934819	0.593812
DL004106CRD0_1	392	T1	7.4	16	4.91035	NovaSeq	198443115	2x100	0.113636	0.006728	0.009567	0.909918	0.474227
DL004106CRD0_2	392	T2	9.9	16	4.73635	NovaSeq	189978494	2x100	0.11104	0.005772	0.008869	0.891245	0.444424
DL004106CRD0_3	392	T3	6.4	16	4.7102	NovaSeq	188176950	2x100	0.112279	0.005607	0.009248	0.901247	0.439084
DL004106CRD0_4	392	T4	12.1	16	5.97086	NovaSeq	238724196	2x100	0.105407	0.005056	0.009287	0.93543	0.601111
DL004107CRD0	395	T0	1.1	16	5.14949	NovaSeq	204100917	2x100	0.128378	0.009098	0.009492	0.870645	0.430441
DL004107CRD0_1	395	T1	6.4	16	4.92467	NovaSeq	189795585	2x100	0.102999	0.00539	0.009154	0.91821	0.494602
DL004107CRD0_2	395	T2	9	16	4.60323	NovaSeq	181070712	2x100	0.104176	0.005067	0.009248	0.90703	0.450621
DL004107CRD0_3	395	T3	8.4	16	5.70414	NovaSeq	222296278	2x100	0.104192	0.005487	0.009061	0.927993	0.568398
DL004107CRD0_4	395	T4	8.7	16	5.05532	NovaSeq	198314790	2x100	0.1105	0.007077	0.009801	0.910664	0.48967
DL004107CRD0_5	395	T5	0.7	16	5.49378	NovaSeq	209805468	2x100	0.099013	0.004874	0.009547	0.919394	0.535852
DL004108CRD0	399	T0	6.6	18	4.73703	NovaSeq	203726234	2x100	0.1598	0.021226	0.010439	0.836648	0.391468
DL004108CRD0_1	399	T1	8	18	5.4546	NovaSeq	211876102	2x100	0.101361	0.00549	0.011813	0.922159	0.546232
DL004108CRD0_2	399	T2	4.8	18	5.88969	NovaSeq	235640149	2x100	0.122749	0.009791	0.01064	0.903805	0.512997
DL004108CRD0_3	399	T3	5.4	18	6.11515	NovaSeq	231793735	2x100	0.104195	0.006543	0.011968	0.935267	0.602736
DL004108CRD0_4	399	T4	11.7	18	5.42293	NovaSeq	216447026	2x100	0.103513	0.006608	0.011087	0.923088	0.538829
DL004108CRD0_5	399	T5	7.5	18	5.65839	NovaSeq	220224153	2x100	0.101831	0.005968	0.010614	0.924657	0.560295
DL004108CRD0_6	399	T6	6.8	18	6.2726	NovaSeq	244660959	2x100	0.102256	0.005743	0.011893	0.9271	0.592065
DL004108CRD0_7	399	T7	9.3	18	5.85313	NovaSeq	228997424	2x100	0.106032	0.006813	0.012187	0.919542	0.561728
DL004108CRD0_8	399	T8	8.9	18	4.9974	NovaSeq	195015950	2x100	0.099469	0.005891	0.011388	0.916364	0.500558
DL004108CRD0_9	399	T9	7.1	18	5.8182	NovaSeq	228396228	2x100	0.112189	0.008128	0.01094	0.909754	0.533908
DL004109CRD0	420	T0	6.6	19	5.45898	NovaSeq	223601446	2x100	0.124067	0.009091	0.011175	0.893723	0.463768
DL004109CRD0_1	420	T1	9.4	19	6.23815	NovaSeq	247765069	2x100	0.111942	0.005983	0.010352	0.931799	0.59511
DL004109CRD0_2	420	T2	14	19	5.23788	NovaSeq	213762356	2x100	0.101886	0.003944	0.00938	0.917781	0.520101
DL004109CRD0_3	420	T3	13.9	19	5.8355	NovaSeq	240764044	2x100	0.107399	0.005031	0.009587	0.918147	0.55195
DL004109CRD0_4	420	T4	11.9	19	5.97908	NovaSeq	246091967	2x100	0.108098	0.005616	0.010205	0.920747	0.56298
DL004109CRD0_5	420	T5	11.3	19	5.08418	NovaSeq	208026895	2x100	0.108632	0.005859	0.009684	0.919098	0.507626
DL004109CRD0_6	420	T6	8.5	19	6.69537	NovaSeq	266883845	2x100	0.110738	0.007569	0.009907	0.916972	0.55796
DL004110CRD0	438	T0	11.9	20	6.64384	NovaSeq	264419218	2x100	0.100022	0.004582	0.00997	0.944746	0.684387
DL004110CRD0_1	438	T1	7.3	20	5.22108	NovaSeq	207169027	2x100	0.111161	0.00723	0.010346	0.8943	0.463256
DL004110CRD0_2	438	T2	10.3	20	5.34294	NovaSeq	215690289	2x100	0.110979	0.007055	0.012364	0.914778	0.511656
DL004110CRD0_3	438	T3	11.7	20	5.35611	NovaSeq	222326842	2x100	0.109097	0.006454	0.011657	0.901146	0.496011
DL004110CRD0_4	438	T4	6.9	20	7.23046	NovaSeq	304561767	2x100	0.143647	0.012153	0.01112	0.902847	0.543669
DL004111CRD0	439	T0	8.5	19	5.72274	NovaSeq	223945376	2x100	0.099931	0.004481	0.009976	0.939598	0.603152
DL004111CRD0_1	439	T1	0.8	19	4.17474	NovaSeq	161011102	2x100	0.106083	0.005792	0.010615	0.845	0.392135
DL004111CRD0_2	439	T2	8.9	19	5.8085	NovaSeq	228741177	2x100	0.109777	0.006831	0.010307	0.899416	0.505098
DL004111CRD0_3	439	T3	6.8	19	5.50419	NovaSeq	216768842	2x100	0.113195	0.007533	0.011305	0.898162	0.478989
DL004111CRD0_4	439	T4	10.6	19	6.9117	NovaSeq	283583041	2x100	0.113571	0.007409	0.009602	0.930944	0.618389
DL004111CRD0_5	439	T5	7.1	19	7.45582	NovaSeq	286843806	2x100	0.110708	0.006893	0.010101	0.93234	0.624107
DL004111CRD0_6	439	T6	7.8	19	6.2635	NovaSeq	244696019	2x100	0.102947	0.005299	0.009767	0.932632	0.6007
DL004111CRD0_7	439	T7	5.6	19	6.18537	NovaSeq	240744391	2x100	0.109394	0.006877	0.010407	0.925366	0.572574
DL004112CRD0	452	T0	6.2	24	6.61922	NovaSeq	257789129	2x100	0.104572	0.00683	0.013753	0.94452	0.675351
DL004112CRD0_1	452	T1	7	24	5.04176	NovaSeq	201483976	2x100	0.110541	0.007943	0.013761	0.918289	0.499308
DL004113CRD0	455	T0	7.3	20	5.42085	NovaSeq	230648897	2x100	0.139739	0.016194	0.011247	0.868543	0.447484
DL004113CRD0_1	455	T1	7.9	20	6.43536	NovaSeq	257969256	2x100	0.11212	0.007425	0.011783	0.908144	0.543608
DL004113CRD0_2	455	T2	8.9	20	5.50931	NovaSeq	220755013	2x100	0.109863	0.00888	0.012184	0.902651	0.502003
DL004113CRD0_3	455	T3	8.1	20	7.86444	NovaSeq	307169971	2x100	0.106486	0.006863	0.012021	0.935478	0.663359
DL004113CRD0_4	455	T4	11.1	20	5.51243	NovaSeq	217649612	2x100	0.102315	0.005672	0.011895	0.923695	0.543652
DL004113CRD0_5	455	T5	8.6	20	6.895	NovaSeq	273744769	2x100	0.107732	0.0061	0.011584	0.927456	0.610583
DL004114CRD0	459	T0	10.8	20	6.66089	NovaSeq	267172012	2x100	0.102092	0.005974	0.011809	0.93369	0.639763
DL004114CRD0_1	459	T1	9.3	20	4.87558	NovaSeq	191199346	2x100	0.10467	0.00734	0.012087	0.901925	0.463054
DL004114CRD0_2	459	T2	8.8	20	5.19213	NovaSeq	206229275	2x100	0.109717	0.007738	0.012516	0.903438	0.485496
DL004114CRD0_3	459	T3	9.9	20	5.18956	NovaSeq	207754834	2x100	0.105744	0.006724	0.01296	0.896877	0.486286
DL004115CRD0	470	T0	5.8	21	5.43127	NovaSeq	214480058	2x100	0.110421	0.006679	0.011436	0.914153	0.518248
DL004115CRD0_1	470	T1	7.3	21	5.18225	NovaSeq	210688581	2x100	0.128959	0.010271	0.010079	0.870693	0.435983
DL004115CRD0_2	470	T2	9.3	21	7.93596	NovaSeq	316726915	2x100	0.104073	0.005432	0.009996	0.9444	0.705621
DL004115CRD0_3	470	T3	8.9	21	5.42406	NovaSeq	220145682	2x100	0.114886	0.007775	0.010874	0.908306	0.504766
DL004115CRD0_4	470	T4	3.1	21	5.10378	NovaSeq	215221617	2x100	0.148267	0.018977	0.010125	0.887996	0.430537
DL004115CRD0_5	470	T5	10.3	21	4.78258	NovaSeq	192750189	2x100	0.107195	0.005517	0.010506	0.915484	0.473146
DL004115CRD0_6	470	T6	7.2	21	6.17718	NovaSeq	241531969	2x100	0.110787	0.007054	0.011643	0.92265	0.56664
DL004115CRD0_7	470	T7	6	21	4.9428	NovaSeq	197625183	2x100	0.11968	0.008186	0.010986	0.888045	0.443206
DL004115CRD0_8	470	T8	4	21	6.17045	NovaSeq	245234252	2x100	0.108374	0.00565	0.010514	0.931196	0.595898
DL004116CRD0	476	T1	7.9	22	5.57158	NovaSeq	219463989	2x100	0.114404	0.00734	0.010885	0.915041	0.528682
DL004116CRD0_1	476	T2	7.4	22	5.97308	NovaSeq	228228467	2x100	0.111482	0.007385	0.010985	0.913748	0.532681
DL004117CRD0	480	T0	7.4	22	6.12331	NovaSeq	248030785	2x100	0.119539	0.009294	0.010933	0.916087	0.548137
DL004117CRD0_1	480	T1	9.3	22	4.91749	NovaSeq	197587417	2x100	0.118927	0.007591	0.010667	0.893046	0.453226
DL004117CRD0_2	480	T2	7.7	22	5.66049	NovaSeq	224980632	2x100	0.112434	0.006898	0.012504	0.910415	0.519177
DL004117CRD0_3	480	T3	4.2	22	5.1375	NovaSeq	206524484	2x100	0.117037	0.00751	0.013538	0.912688	0.496016
DL004117CRD0_4	480	T4	7	22	5.7256	NovaSeq	230106133	2x100	0.132335	0.011487	0.012682	0.888283	0.479002
DL004117CRD0_5	480	T5	5.6	22	5.54118	NovaSeq	217420364	2x100	0.115014	0.007105	0.013329	0.912373	0.508505
DL004117CRD0_6	480	T6	3.1	22	6.8294	NovaSeq	284560732	2x100	0.142277	0.011948	0.013083	0.903487	0.52962
DL004117CRD0_7	480	T7	7.1	22	5.83369	NovaSeq	230454550	2x100	0.106608	0.005571	0.012431	0.928759	0.577116
DL004118CRD0	488	T0	9.6	23	5.54084	NovaSeq	231325965	2x100	0.111724	0.009007	0.012925	0.927498	0.541784
DL004118CRD0_1	488	T1	8.3	23	4.93876	NovaSeq	204751237	2x100	0.1309	0.010669	0.013859	0.873771	0.423263
DL004118CRD0_2	488	T2	7.9	23	6.75871	NovaSeq	274008221	2x100	0.107377	0.006006	0.013231	0.934436	0.62558
DL004118CRD0_3	488	T3	8	23	5.66505	NovaSeq	226864491	2x100	0.119257	0.011537	0.013514	0.895727	0.486218
DL004118CRD0_4	488	T4	7.5	23	5.41779	NovaSeq	213712911	2x100	0.103502	0.006232	0.013302	0.919567	0.510764
DL004118CRD0_5	488	T5	6.9	23	4.86506	NovaSeq	200107253	2x100	0.12368	0.0091	0.014194	0.891032	0.440983
DL004119CRD0	493	T0	8.2	22	6.52072	NovaSeq	265094751	2x100	0.11135	0.008583	0.01218	0.933082	0.606929
DL004119CRD0_1	493	T1	7.1	22	5.79295	NovaSeq	233979062	2x100	0.113793	0.006753	0.01294	0.908111	0.513631
DL004119CRD0_2	493	T2	9.7	22	5.66027	NovaSeq	222644905	2x100	0.106099	0.006434	0.012223	0.922668	0.546744
DL004119CRD0_3	493	T3	8.8	22	5.80594	NovaSeq	239118665	2x100	0.126242	0.013139	0.01299	0.897767	0.497659
DL004119CRD0_4	493	T4	9.6	22	5.819	NovaSeq	235135109	2x100	0.105442	0.006237	0.01239	0.929574	0.570008
DL004120CRD0	502	T0	4.6	25	7.75538	NovaSeq	312443516	2x100	0.129498	0.010106	0.011253	0.935426	0.648426
DL004120CRD0_1	502	T1	6	25	7.33022	NovaSeq	283913952	2x100	0.109869	0.006802	0.011183	0.942214	0.673171
DL004120CRD0_2	502	T2	9	25	6.14218	NovaSeq	242079232	2x100	0.10626	0.006581	0.011461	0.933591	0.60152
DL004121CRD0	509	T0	7.8	23	6.30056	NovaSeq	252291121	2x100	0.110991	0.008101	0.013785	0.942329	0.642172
DL004121CRD0_1	509	T1	6.2	23	5.28649	NovaSeq	205690004	2x100	0.108975	0.006638	0.014699	0.914657	0.507058
DL004121CRD0_2	509	T2	6.2	23	5.65143	NovaSeq	219456536	2x100	0.109072	0.006921	0.0139	0.928076	0.561997
DL004121CRD0_3	509	T3	2.2	23	6.56657	NovaSeq	259647201	2x100	0.115969	0.010152	0.015436	0.917305	0.546167
DL004121CRD0_4	509	T4	5.4	23	5.20949	NovaSeq	214127287	2x100	0.143656	0.014075	0.013508	0.871722	0.433941
DL004122CRD0	510	T0	6.7	23	6.50498	NovaSeq	258150926	2x100	0.106129	0.006785	0.013545	0.928336	0.60687
DL004122CRD0_1	510	T1	8	23	5.81935	NovaSeq	230810669	2x100	0.11014	0.007829	0.013498	0.89477	0.502981
DL004122CRD0_2	510	T2	8.3	23	5.57762	NovaSeq	220306933	2x100	0.103705	0.005847	0.013397	0.922917	0.553125
DL004122CRD0_3	510	T3	10.3	23	5.04568	NovaSeq	206355062	2x100	0.106675	0.007262	0.013593	0.919702	0.509869
DL004123CRD0	519	T0	7.3	24	5.67997	NovaSeq	220577074	2x100	0.106721	0.006499	0.01384	0.917289	0.537447
DL004123CRD0_1	519	T1	6.7	24	7.62849	NovaSeq	294804055	2x100	0.107758	0.007644	0.013875	0.934041	0.653908
DL004123CRD0_2	519	T2	15	24	6.09531	NovaSeq	244808192	2x100	0.12737	0.012777	0.0144	0.92526	0.569526
DL004123CRD0_3	519	T3	5.8	24	6.22979	NovaSeq	241953091	2x100	0.100268	0.005285	0.013622	0.938408	0.644385
DL004124CRD0	521	T0	7.9	24	5.58525	NovaSeq	225471298	2x100	0.11625	0.007058	0.012351	0.914913	0.526165
DL004124CRD0_1	521	T1	8.7	24	5.53972	NovaSeq	222414229	2x100	0.123306	0.00959	0.01111	0.897302	0.488566
DL004124CRD0_2	521	T2	9.6	24	6.28186	NovaSeq	245616923	2x100	0.103289	0.005195	0.011857	0.940069	0.636212
DL004124CRD0_3	521	T3	5	24	5.86212	NovaSeq	234675465	2x100	0.12302	0.010058	0.012213	0.915884	0.520676
DL004124CRD0_4	521	T4	6.2	24	5.19763	NovaSeq	217283697	2x100	0.131807	0.012472	0.010711	0.927416	0.514427
DL004125CRD0	528	T0	7.8	24	5.75145	NovaSeq	231015774	2x100	0.108366	0.007284	0.012189	0.929703	0.576993
DL004125CRD0_1	528	T1	7.9	24	5.22852	NovaSeq	215570175	2x100	0.129266	0.012181	0.012631	0.891413	0.468766
DL004125CRD0_2	528	T2	8.7	24	4.87109	NovaSeq	202035308	2x100	0.118536	0.008895	0.011483	0.888457	0.442042
DL004125CRD0_3	528	T3	8.7	24	5.8308	NovaSeq	234059517	2x100	0.118327	0.011143	0.01122	0.91473	0.537704

## Sheet: 4
Supplementary Data 4. Summary of blood sample analyses of individuals without cancer in control cohort
Sequence ID	DELFI-TF	ichorCNA
CGPLLU272P	0.00219713	0.01856
CGPLLU273P	0.00314024	0.01238
CGPLLU276P	0.00107663	0.02617
CGPLLU277P	0.00292967	0.01291
CGPLLU278P	0.00236383	0.01351
CGPLLU282P	0.00424161	0.01403
CGPLLU287P	0.0027073	0.0207
CGPLLU288P	0.000639464	0.01805
CGPLLU289P	0.00185559	0.01257
CGPLLU291P	0.00133995	0.02512
CGPLLU295P	0.000512478	0.03114
CGPLLU298P	0.000523677	0.01322
CGPLLU300P	0.00222495	0.03847
CGPLLU303P	0.00054453	0.01336
CGPLLU304P	0.000396004	0.05973
CGPLLU305P	0.0088736	0.03005
CGPLLU308P	0.000464038	0.04999
CGPLLU309P	0.00333757	0.09083
CGPLLU310P	0.00229933	0.01279
CGPLLU315P	0.000964369	0.04684
CGPLLU317P	0.00185773	0.03057
CGPLLU322P	0.000427421	0.01715
CGPLLU330P	0.000927332	0.02093
CGPLLU332P	0.00049386	0.01463
CGPLLU334P	0.002754	0.02089
CGPLLU338P	0.00111768	0.02784
CGPLLU339P	0.000870635	0.01858
CGPLLU346P	0.00247905	0.02
CGPLLU348P	0.000496739	0.0371
CGPLLU351P	0.00269833	0.02634
CGPLLU352P	0.000212245	0.01249
CGPLLU353P	0.000545222	0.04182
CGPLLU354P	0.00264575	0.02584
CGPLLU358P	0.00058062	0.01179
CGPLLU359P	0.000810346	0.01199
CGPLLU360P	0.0329028	0.08009
CGPLLU361P	0.00404764	0.02434
CGPLLU362P	0.00104983	0.01207
CGPLLU364P	0.000793983	0.02535
CGPLLU367P	0.00226275	0.03831
CGPLLU368P	0.00335881	0.01381
CGPLLU372P	0.000716063	0.01179
CGPLLU374P	0.000512863	0.01354
CGPLLU377P	0.00012147	0.02651
CGPLLU379P	0.000602912	0.02571
CGPLLU380P	0.000692339	0.002557
CGPLLU381P	0.000514784	0.01081
CGPLLU385P	0.00212951	0.01948
CGPLLU386P	0.00124251	0.02354
CGPLLU387P	0.000896149	0.01617
CGPLLU389P	0.000810011	0.0152
CGPLLU391P	0.00102236	0.01221
CGPLLU393P	0.00341035	0.01626
CGPLLU395P	0.00222188	0.01239
CGPLLU396P	0.000376186	0.01194
CGPLLU401P	0.000135573	0.01562
CGPLLU402P	0.000949115	0.04215
CGPLLU405P	0.00118948	0.02851
CGPLLU406P	0.00125523	0.03104
CGPLLU407P	0.000595005	0.03197
CGPLLU413P	0.00076654	0.03529
CGPLLU416P	0.000607984	0.02529
CGPLLU419P	0.00706963	0.007672
CGPLLU420P	0.00260066	0.01335
CGPLLU421P	0.00236799	0.002728
CGPLLU422P	0.00242868	0.03779
CGPLLU425P	0.000716959	0.0123
CGPLLU432P	0.00306206	0.01833
CGPLLU436P	0.000682327	0.002864
CGPLLU440P	0.000721742	0.02082
CGPLLU442P	0.00127443	0.01405
CGPLLU445P	0.00057307	0.01913
CGPLLU446P	0.00269263	0.03165
CGPLLU451P	0.00312759	0.01214
CGPLLU453P	0.000509685	0.0417
CGPLLU454P	0.00472249	0.01377
CGPLLU455P	0.000550765	0.02476
CGPLLU459P	0.00361062	0.009796
CGPLLU460P	0.000395561	0.03016
CGPLLU461P	0.0045855	0.02065
CGPLLU462P	0.000623935	0.01191
CGPLLU463P	9.66e-05	0.01469
CGPLLU466P	0.00305145	0.024
CGPLLU470P	0.000676171	0.01655
CGPLLU472P	0.000565946	0.02206
CGPLLU474P	0.00337018	0.02584
CGPLLU476P	0.000718945	0.0251
CGPLLU479P	0.000539657	0.0274
CGPLLU481P	0.00378004	0.03318
CGPLLU489P	0.00163872	0.02972
CGPLLU490P	0.00228339	0.01363
CGPLLU492P	0.000556608	0.01648
CGPLLU495P	0.00056571	0.02744
CGPLLU496P	0.00308333	0.01879
CGPLLU497P	0.00215983	0.01465
CGPLLU499P	0.00188584	0.01904
CGPLLU502P	0.000915403	0.04022
CGPLLU508P	0.00310012	0.01673
CGPLLU509P	0.00141252	0.01015
CGPLLU512P	0.00186324	0.01162
CGPLLU515P	0.000582525	0.0132
CGPLLU519P	0.0021848	0.03196
CGPLLU520P	0.00293805	0.04461
CGPLLU521P	0.00282646	0.01157
CGPLLU523P	0.000476357	0.01123
CGPLLU525P	0.00171196	0.01353
CGPLLU528P	0.000809522	0.04299
CGPLLU532P	0.000522165	0.01568
CGPLLU534P	0.00025019	0.0341
CGPLLU537P	0.000363591	0.02554
CGPLLU539P	0.000625244	0.01484
CGPLLU540P	0.00134756	0.02946
CGPLLU541P	0.000215965	0.01214
CGPLLU547P	0.00243373	0.02276
CGPLLU548P	0.002272	0.05512
CGPLLU551P	0.000929266	0.05082
CGPLLU556P	0.000881703	0.02963
CGPLLU560P	0.000629569	0.01236
CGPLLU561P	0.000804239	0.03635
CGPLLU567P	0.000364482	0.06238
CGPLLU568P	0.000673327	0.03245
CGPLLU572P	0.00289728	0.01527
CGPLLU573P	0.00060808	0.03347
CGPLLU574P	0.000570129	0.01486
CGPLLU576P	0.00511184	0.01238
CGPLLU577P	0.00329793	0.02811
CGPLLU580P	0.00179488	0.02778
CGPLLU581P	0.000460565	0.02685
CGPLLU582P	0.000411154	0.02461
CGPLLU583P	0.0105818	0.01315
CGPLLU586P	0.00080101	0.02014
CGPLLU589P	0.000487909	0.03346
CGPLLU590P	0.00321343	0.02796
CGPLLU592P	0.00090154	0.01477
CGPLLU593P	0.000367665	0.04302
CGPLLU596P	0.000967212	0.01421
CGPLLU597P	0.000590631	0.02381
CGPLLU598P	0.00078777	0.02515
CGPLLU599P	0.00441362	0.01145
CGPLLU602P	0.000699929	0.03789
CGPLLU603P	0.00253054	0.03481
CGPLLU605P	0.000736872	0.01235
CGPLLU608P	0.00444101	0.01663
CGPLLU609P	0.0021122	0.02692
CGPLLU610P	0.0003415	0.02263
CGPLLU615P	0.000566156	0.01297
CGPLLU621P	0.00362706	0.06343
CGPLLU623P	0.000606586	0.01263
CGPLLU624P	0.000279268	0.01515
CGPLLU630P	0.000835109	0.01237
CGPLLU631P	0.000497258	0.009947
CGPLLU634P	0.000216352	0.01201
CGPLLU635P	0.00349664	0.03559

## Sheet: 5
Supplementary Data 5. Summary of copy number alterations analyzed
Subject ID	Sample Time Point	PLCG1 Copy Number	MBD1 Copy Number
11	T1	0.128701	-0.435255
11	T5	-0.0997854	-0.195763
11	T6	0.477361	0.0805622
21	T1	0.293494	0.238066
21	T2	0.164075	0.145333
29	T0	0.090288	0.0208254
29	T1	0.0417811	0.0284589
29	T2	0.00842273	0.00902255
29	T3	0.0372974	0.0172229
29	T4	-0.0361175	-0.00908299
29	T5	-0.000278261	-0.0226613
33	T1	-0.11315	-0.151888
43	T0	0.860924	-0.144379
43	T1	0.270749	0.224628
43	T2	0.23204	0.166087
43	T3	0.139624	0.0969279
43	T4	0.384165	-0.133086
44	T1	-0.000800245	0.010594
44	T3	-0.125075	0.00128575
47	T1	0.0900845	-0.245214
47	T2	0.0951426	-0.254369
53	T0	1.0654	-0.476255
53	T1	0.032802	0.000587382
53	T2	0.0211534	0.0149304
53	T3	0.131904	-0.0494482
61	T0	0.264467	-0.264606
61	T1	0.0174398	0.0221484
61	T2	0.0531978	0.00161778
65	T0	0.872072	-0.236694
65	T1	0.0780207	0.0427251
65	T2	-0.0190052	0.0024586
67	T0	0.881331	-0.377334
67	T1	-0.0202047	0.0396659
67	T2	-0.0417006	-0.00310281
67	T3	0.00803154	0.0221958
76	T0	0.430558	-0.547287
76	T1	0.351244	0.299398
76	T2	0.20998	0.215511
82	T0	0.477558	0.0124996
82	T1	-0.0755879	-0.0706653
85	T0	0.0849198	-1.13088
85	T1	0.336399	0.26492
85	T2	0.188055	0.156073
85	T3	0.261349	0.19232
85	T4	0.195411	0.203041
85	T5	0.395473	0.308031
85	T6	0.159541	0.0865378
85	T7	0.172986	0.0831786
85	T8	0.18109	0.0930832
85	T9	0.109206	-0.0760147
88	T0	-0.0871472	-0.101874
88	T1	0.512958	0.413992
88	T2	0.134047	0.153253
88	T3	0.141968	0.106443
88	T4	0.212455	0.145192
88	T5	0.170624	0.117711
88	T6	0.201696	0.181652
88	T7	0.208756	0.145087
88	T8	0.17192	0.126194
92	T0	0.283634	-0.482223
92	T1	0.429381	0.268737
92	T2	0.27401	0.160795
122	T0	0.212973	0.14832
123	T0	0.5048	-0.852241
123	T1	0.114663	0.0886899
123	T2	0.174705	0.13252
123	T3	0.110428	0.100193
123	T4	0.23499	0.141281
123	T5	0.241516	-0.0381356
123	T6	0.190284	0.0823748
125	T0	-0.0741827	-0.041403
125	T1	0.0804961	0.0834118
125	T2	0.0750273	0.133903
125	T3	0.199156	0.168458
125	T4	0.16497	0.101081
125	T5	0.13246	0.101233
125	T6	0.244581	0.198021
125	T7	0.052162	0.0744447
125	T8	0.0983645	0.0422186
125	T9	0.151561	0.126414
127	T0	0.772332	-0.625135
127	T1	0.20479	0.149825
137	T1	0.0845952	0.144798
146	T0	0.136671	-0.0040788
146	T1	0.0938309	0.00880318
158	T0	0.752907	-0.908541
158	T1	0.179092	0.150439
159	T0	0.637937	-0.482934
159	T1	-0.00463048	-0.0176289
167	T0	0.044768	-0.0577105
167	T1	0.183004	0.168482
168	T0	-0.0436929	-0.677791
168	T1	0.269396	0.24856
168	T2	0.191976	0.148597
168	T3	0.117499	0.0686592
170	T0	0.234268	-0.126233
170	T1	0.473604	0.23637
174	T1	0.127828	-0.00357064
174	T2	0.111036	0.0872322
175	T0	-0.0783493	-0.436621
175	T1	0.117767	0.0826256
175	T2	0.122751	-0.0240125
184	T1	0.103539	0.0728664
184	T2	-0.0931541	-0.0381587
187	T0	0.710098	-0.384971
187	T1	0.138654	0.112891
187	T2	0.23747	0.155031
187	T3	0.203017	0.208726
187	T4	0.193996	0.133415
194	T0	0.0916917	0.0998702
194	T1	-0.0285369	-0.0247979
194	T2	-0.0235661	0.0287309
194	T3	0.0638703	0.084635
200	T0	0.648321	-0.481907
200	T1	0.235617	0.189415
200	T2	0.170832	0.141333
203	T0	0.0254683	0.0949723
203	T1	0.0832907	0.0793081
203	T2	0.263574	0.168419
203	T3	0.0316779	0.0156655
203	T4	0.04263	0.0216938
203	T5	0.118498	0.0851286
203	T6	0.0403538	0.0600061
207	T0	0.242991	0.131353
207	T1	0.00253676	-0.0298517
207	T2	-0.00932074	0.013884
207	T3	0.0469273	0.0287204
207	T4	0.0651212	0.0432277
207	T5	0.037486	0.019568
207	T6	0.112416	0.0547493
209	T0	0.0513949	-0.123994
209	T1	0.0349656	-0.0138212
209	T2	0.0770313	0.052374
217	T0	0.23184	-0.489183
217	T1	0.156478	-0.113097
229	T0	0.104085	-0.0653792
229	T1	0.0143258	0.0209247
230	T0	0.638105	-0.429377
230	T1	0.0109484	0.0418243
230	T2	0.0297958	0.034421
230	T3	0.0145272	0.00286102
230	T4	0.0568322	0.0249063
230	T5	0.278382	-0.0576646
236	T0	0.60306	-0.0999233
236	T1	0.115054	0.140942
239	T0	0.0217061	-0.0568331
239	T1	0.000537986	-0.00331326
239	T3	-0.15386	0.00128685
239	T2	0.0491575	0.0360739
239	T4	0.0749166	0.0587316
239	T5	0.0926864	0.0319738
239	T6	0.106327	0.0971982
241	T0	0.0824913	-0.375538
241	T1	0.0723991	0.0627995
241	T2	0.0685817	0.0253695
241	T3	0.0835477	-0.0713545
241	T4	0.0595626	0.00550133
241	T5	0.0743679	-0.0544566
260	T0	0.225936	-0.293346
260	T1	-0.00500041	0.0337262
270	T0	1.03571	-0.375242
270	T1	0.0436595	0.0532695
270	T2	0.138684	0.110458
270	T3	0.257985	0.0403243
276	T0	0.261554	-0.403789
276	T1	-0.0464848	0.0358487
276	T2	0.118773	0.0115618
278	T0	0.59313	-0.187224
278	T1	0.201944	0.16976
278	T2	0.194407	0.178178
278	T3	0.195347	0.12591
285	T0	0.0952269	-0.0115953
285	T1	-0.0166792	-0.00639419
285	T2	0.0969006	0.069772
285	T3	-0.130556	-0.0341308
285	T4	0.0867105	0.0345176
285	T5	0.212411	0.184626
285	T6	0.174255	0.130859
285	T7	0.13477	0.139285
285	T8	0.260711	0.212783
285	T9	0.244174	0.166877
288	T0	0.084493	-0.185942
288	T1	0.0298378	0.0611406
288	T2	-0.0123188	0.0146019
288	T3	-0.00335173	0.0501829
288	T4	0.0393642	0.0768324
288	T5	-0.10064	0.0050959
288	T6	0.0467227	0.0771842
288	T7	0.143178	0.141032
290	T0	0.0728907	0.00195776
290	T1	0.0467545	0.0373974
293	T0	0.405989	-0.136767
293	T1	-0.0122951	-0.00949215
293	T2	0.0302942	0.0572661
303	T0	0.258062	-0.0377323
303	T1	0.0484936	0.029966
308	T0	0.0112368	0.0555537
308	T1	0.209978	0.130586
308	T2	0.095621	0.0789131
308	T3	0.150068	0.149684
308	T4	0.0114728	0.0379296
308	T5	0.139115	0.0851747
308	T6	0.049753	0.0867016
308	T7	0.159726	0.104617
318	T1	0.112912	0.0941015
325	T0	0.176912	0.13504
325	T1	0.00369649	0.025876
325	T2	0.02404	-0.0102178
325	T3	-0.0707391	-0.0292175
325	T4	-0.0364233	-0.0373055
325	T5	0.223417	0.206047
325	T6	0.331857	0.282234
326	T0	0.529991	0.133817
326	T1	0.194851	0.143443
326	T2	0.0936231	0.100276
326	T3	0.0863331	0.0662185
327	T0	0.811761	-0.090702
327	T1	0.0441323	0.0607473
327	T2	0.11127	0.073149
327	T3	0.0732245	0.046118
327	T4	0.332144	0.0512506
332	T0	0.381838	0.0580567
332	T1	0.84823	-0.559947
332	T2	0.0534332	0.106844
332	T3	0.325084	0.277957
332	T4	0.0571257	0.115603
332	T5	0.0792695	0.0590343
332	T6	-0.0149748	0.0101187
332	T7	0.0784159	0.0540474
332	T8	0.148829	0.107872
332	T9	0.0629434	0.066928
339	T0	-0.155557	-0.335703
339	T1	0.12156	0.088379
341	T1	0.135295	0.10872
341	T3	0.0213104	0.0329293
342	T0	0.76559	-0.779946
342	T1	0.144552	0.147852
342	T2	0.0970053	0.0839465
342	T3	-0.0319682	-0.00565507
342	T4	0.299104	-0.0614967
342	T5	0.266808	-0.0689098
342	T6	0.64087	-0.322579
346	T1	0.118476	0.0401796
346	T2	0.0446893	0.0453142
358	T0	0.26793	-0.0916507
358	T1	0.0867845	0.125867
358	T2	0.05566	0.0575798
358	T3	0.278248	0.185545
360	T1	0.174749	0.179115
360	T2	0.18744	0.178593
360	T3	0.105362	0.0710083
360	T4	0.120358	0.105237
360	T5	0.204534	0.0269333
367	T0	0.149888	0.0841225
370	T0	0.374555	-0.126485
370	T1	0.0654687	0.0309641
370	T2	0.0600192	-0.0129209
370	T3	0.438018	-0.184479
375	T0	0.0820269	-0.195226
375	T1	0.0847009	-0.00962532
379	T1	0.690243	0.108898
381	T0	0.370065	-0.914255
381	T1	0.157984	0.0240028
381	T2	0.189829	-0.0372291
381	T3	0.271009	-0.213682
381	T4	0.241653	-0.412854
381	T5	0.218038	-0.367881
385	T0	0.0738711	0.0595916
385	T1	0.110446	0.120028
385	T2	0.123493	0.0828965
385	T3	0.0527718	0.07302
385	T4	0.306485	0.242389
390	T0	0.227274	-0.472615
390	T1	-0.0565184	-0.273124
390	T2	-0.113897	-0.108637
402	T0	-0.391368	-0.374776
402	T1	0.183535	0.15842
402	T2	0.119012	0.1344
402	T3	0.0539268	0.0943278
402	T4	0.159954	0.0981877
402	T5	0.226149	0.201587
405	T1	0.122408	0.103244
405	T2	0.557941	-0.0854189
413	T0	0.291739	0.249312
413	T1	0.129619	0.128751
413	T2	0.137102	0.15358
413	T3	0.222498	0.143018
413	T4	0.292376	0.221735
415	T0	0.108656	-0.269928
415	T1	0.276518	0.200477
418	T0	0.633223	-0.421868
418	T1	0.21046	0.106871
418	T2	0.105518	0.0620578
418	T3	0.125709	0.0626285
418	T4	0.22631	0.15354
418	T5	0.151585	0.134181
419	T0	0.369744	-0.45205
419	T1	0.195255	0.0771223
424	T0	0.121593	-0.0748264
424	T1	0.238808	0.216864
424	T2	0.186458	0.15144
424	T3	0.14059	0.120234
435	T0	0.616224	-0.0102469
435	T1	0.251181	0.207233
435	T2	0.128722	0.112336
435	T3	0.13422	0.121768
440	T0	0.200277	0.217583
440	T1	0.051524	0.0722842
440	T2	-0.0264798	0.0579732

## Sheet: 6
Supplementary Data 6. Summary of blood sample analyses of patients with lung cancer in validation cohort
Sequence ID	DELFI-TF	Sample Time Point	Maximum MAF
DL003358LUP0	0.20899	0	0.201
DL003358LUP1	0.165915	1	0.1549
DL003358LUP2	0.071334	2	0.0759
DL003358LUP3	0.200595	3	0.1862
DL003361LUP0	0.0444541	0	0.0493
DL003361LUP1	0.000792514	1	0
DL003361LUP2	0.00110278	2	0
DL003363LUP0	0.000692736	0	0.0269
DL003363LUP1	0.00359861	1	0.0331
DL003364LUP0	0.0225907	0	0
DL003364LUP1	0.00897393	1	0
DL003365LUP0	0.00159868	0	0
DL003365LUP1	0.000951731	1	0
DL003365LUP2	0.00110495	2	0
DL003365LUP3	0.000651721	3	0
DL003365LUP4	0.00158587	4	0
DL003365LUP5	0.000555412	5	0
DL003367LUP0	0.344666	0	0.3562
DL003367LUP1	0.00145627	1	0
DL003367LUP2	0.00114419	2	0
DL003369LUP0	0.0762248	0	0.0676
DL003369LUP1	0.0244754	1	0.012
DL003370LUP0	0.000868539	0	0
DL003370LUP1	0.00101531	1	0.0092
DL003370LUP2	0.001074	2	0
DL003370LUP3	0.0113979	3	0.0032
DL003370LUP4	0.00184322	4	0
DL003370LUP5	0.000961972	5	0
DL003372LUP0	0.00105584	0	0.0062
DL003372LUP1	0.000297339	1	0.0042
DL003372LUP2	0.00110663	2	0.0066
DL003377LUP0	0.0471077	0	0.025
DL003377LUP1	0.000887989	1	0
DL003377LUP2	0.000805509	2	0.0039
DL003377LUP3	0.0316545	3	0.0174
DL003377LUP4	0.08219	4	0.046
DL003388LUP0	0.339685	0	0.5128
DL003388LUP1	0.355324	1	0.2189
DL003395LUP0	0.106324	0	0.0798
DL003395LUP1	0.127338	1	0.0634
DL003395LUP2	0.105356	2	0.0591
DL003396LUP0	0.0718081	0	0.1096
DL003396LUP1	0.000987206	1	0
DL003397LUP0	0.00880116	0	0.0034
DL003397LUP1	0.0031779	1	0.0048
DL003422LUP0	0.00942196	0	0
DL003422LUP1	0.00117169	1	0

## Sheet: 7
Supplementary Data 7. RECIST 1.1 sum of the longest diameters
Subject ID	Sum of the Longest Diameters	Sample Time Point	Time Between SLD and Liquid Biopsy (Days)
15	147	T0	-105
29	32	T0	10
43	109	T0	5
48	123	T0	-50
53	152	T0	9
56	27	T0	14
61	71	T0	4
63	34	T0	7
65	130	T0	12
67	97	T0	-2
71	32	T0	15
76	82	T0	10
77	64	T0	13
82	27	T0	9
83	41	T0	14
85	56	T0	10
88	42	T0	3
92	101	T0	11
93	158	T0	9
103	61	T0	17
107	63	T0	12
110	48	T0	13
116	282	T0	8
117	116	T0	12
122	23	T0	1
123	54	T0	14
125	29	T0	10
127	66	T0	11
129	129	T0	7
131	88	T0	2
135	78	T0	5
146	30	T0	12
153	51	T0	13
158	136	T0	12
159	126	T0	9
161	33	T0	13
167	31	T0	11
168	220	T0	10
170	81	T0	14
175	73	T0	15
182	51	T0	18
187	37	T0	14
188	59	T0	13
194	207	T0	20
195	30	T0	10
200	160	T0	8
203	82	T0	5
207	24	T0	-1
209	27	T0	15
211	67	T0	10
216	17	T0	10
217	141	T0	18
220	32	T0	17
221	36	T0	17
229	42	T0	8
230	63	T0	17
236	49	T0	11
238	48	T0	20
239	47	T0	14
241	138	T0	18
246	124	T0	6
253	102	T0	6
259	61	T0	11
260	84	T0	9
264	28	T0	14
270	74	T0	10
275	80	T0	19
276	52	T0	14
278	82	T0	21
284	79	T0	21
285	114	T0	9
288	47	T0	13
290	39	T0	0
291	98	T0	14
293	53	T0	9
296	46	T0	7
299	148	T0	15
303	79	T0	10
308	146	T0	3
313	67	T0	12
315	41	T0	6
323	85	T0	13
325	41	T0	10
326	64	T0	7
327	75	T0	7
328	71	T0	17
331	57	T0	8
332	150	T0	14
339	95	T0	7
342	63	T0	1
356	60	T0	18
358	61	T0	9
361	73	T0	8
367	154	T0	6
370	54	T0	0
374	60	T0	13
375	27	T0	6
381	143	T0	7
385	71	T0	20
387	127	T0	6
390	107	T0	9
392	141	T0	10
395	21	T0	8
399	39	T0	2
402	96	T0	-3
413	29	T0	12
415	128	T0	11
418	81	T0	4
419	71	T0	7
420	45	T0	8
424	40	T0	12
435	52	T0	6
438	35	T0	20
439	49	T0	13
440	118	T0	14
452	52	T0	2
455	169	T0	12
459	49	T0	6
470	46	T0	21
480	132	T0	7
488	256	T0	15
493	153	T0	7
502	73	T0	7
509	140	T0	4
510	76	T0	-5
519	56	T0	8
521	35	T0	8
528	219	T0	-4

## Sheet: 8
Supplementary Data 8. DELFI-TF slopes
Subject ID	Velocity
390	-0.00198892
392	-0.000681995
15	-0.000309228
10	-0.000244706
239	-0.0002032
455	-0.00013509
342	-0.000134315
216	-9.75253e-05
259	-9.4534e-05
296	-9.12115e-05
48	-8.34593e-05
291	-7.62773e-05
288	-6.93438e-05
246	-5.40468e-05
278	-5.12034e-05
67	-3.35718e-05
510	-2.44239e-05
88	-2.35008e-05
470	-2.06945e-05
328	-1.46451e-05
220	-6.53027e-06
315	-5.30595e-06
395	-3.07901e-06
399	-2.83208e-06
325	4.10904e-06
326	4.88106e-06
129	5.46705e-06
103	7.67497e-06
519	1.00392e-05
107	1.15304e-05
480	1.36425e-05
459	2.19864e-05
168	3.59448e-05
299	3.5962e-05
353	5.77015e-05
203	6.02597e-05
29	6.08345e-05
50	6.63931e-05
61	7.89633e-05
141	8.03641e-05
23	8.38687e-05
221	9.40414e-05
65	9.87419e-05
238	0.000103637
110	0.000111888
440	0.000113917
241	0.000120574
360	0.000128139
420	0.000139663
356	0.000161431
521	0.000165037
509	0.000181779
439	0.000198527
53	0.000210742
358	0.000239917
313	0.000252367
270	0.000256296
438	0.000289962
85	0.000316491
64	0.000317895
230	0.000323594
323	0.000325429
71	0.000362063
194	0.00042027
195	0.000455934
135	0.000468814
327	0.000493958
387	0.000509913
275	0.000550832
211	0.000598426
276	0.000623562
63	0.000635483
182	0.0008115
43	0.000933155
175	0.00105953
153	0.00128437
502	0.00131553
381	0.0013982
493	0.00154606
370	0.00226157
